# Supplementary material for: Regulation of branched versus linear Arp2/3‐generated actin filaments
Source: EMBO J. 2023 Mar 20;42(9):e113008. doi: 10.15252/embj.2022113008 (PMC10152144; doi:10.15252/embj.2022113008)
Supplement: Supplementary file 4 — Source Data for Figure 1 [file EMBJ-42-e113008-s001.zip › EMBOJ-2022-113008_SourceDataForFigure1.xlsx]

## Sheet: Fig 1
Time (s)	WASH	WASP	Control	NWASP		Time (s)	2A2P	2A2P 0.5 VCA
0	0	0	0	0		0	0	0
20	0	4	1	3		10	0	0
40	1	8	2	5		20	0	0
60	6	10	3	7		30	1	0
80	8	12	5	12		40	3	0
100	13	15	6	14		50	5	0
120	14	15	7	17		60	5	0
140	14	17	10	23		70	5	0
160	19	19	13	30		80	5	0
180	19	20	13	34		90	5	0
200	19	23	14	37		100	5	0
220	20	24	18	44		110	5	1
240	21	24	20	48		120	7	3
260	22	25	23	53		130	8	3
280	23	29	23	56		140	8	3
300	26	30	25	59		150	8	5
320	28	31	25	61		160	8	5
340	29	31	25	62		170	10	5
360	31	32	27	68		180	11	5
380	31	33	28	69		190	11	5
400	32	34	31	71		200	12	5
420	33	34	31	71		210	12	5
440	33	34	32	72		220	13	7
460	33	34	32	73		230	14	7
480	33	35	32	74		240	14	8
500	34	35	32	76		250	16	8
520	34	36	33	76		260	16	8
540	34	36	33	76		270	16	8
560	35	36	33	77		280	17	8
580	36	37	34	78		290	17	8
600	36	37	36	79		300	17	8
620	39	38	37	79		310	18	9
640	39	38	38	80		320	20	9
660	41	38	38	81		330	20	9
680	42	38	38	81		340	20	9
700	43	39	39	82		350	20	10
720	45	39	40	82		360	20	10
740	45	39	41	82		370	20	10
760	46	39	41	82		380	21	10
780	46	39	42	83		390	21	11
800	46	41	43	83		400	21	11
820	46	41	44	84		410	25	11
840	46	42	44	84		420	25	11
860	46	42	44	84		430	25	12
880	47	42	46	85		440	25	13
900	47	42	47	85		450	26	15
920	47	42	48	86		460	27	15
940	47	43	49	86		470	28	15
960	47	43	49	86		480	28	15
980	47	44	50	86		490	28	15
1000	47	45	50	86		500	29	16
1020	47	46	50	86		510	29	16
1040	47	46	50	86		520	29	16
1060	48	46	50	86		530	29	17
1080	48	46	50	86		540	30	17
1100	48	46	50	87		550	30	17
1120	48	46	51	87		560	30	17
1140	48	46	52	88		570	30	17
1160	48	46	53	88		580	31	18
1180	48	46	54	88		590	31	18
1200	48	46	55	89		600	31	18
1220	48	47	55	89		610	31	18
1240	48	47	55	89		620	31	19
1260	48	47	55	89		630	31	19
1280	49	47	56	89		640	31	19
1300	50	47	57	89		650	31	19
1320	50	47	59	89		660	31	19
1340	50	47	59	89		670	31	20
1360	50	47	59	89		680	31	20
1380	50	47	61	89		690	31	20
1400	50	47	61	89		700	32	20
1420	50	47	61	89		710	35	20
1440	50	47	62	89		720	35	21
1460	50	47	62	89		730	35	21
1480	50	47	62	89		740	36	21
1500	50	47	63	89		750	36	21
1520	50	47	63	89		760	36	21
1540	50	47	63	89		770	36	22
1560	50	47	63	89		780	38	24
1580	50	48	64	89		790	38	25
1600	51	48	64	89		800	38	25
1620	51	48	64	89		810	38	25
1640	51	48	64	89		820	38	25
1660	51	48	64	89		830	38	25
1680	51	48	65	89		840	39	25
1700	51	49	65	89		850	39	26
1720	51	49	65	89		860	39	26
1740	51	49	65	89		870	40	26
1760	51	49	66	89		880	40	26
1780	51	49	66	89		890	40	26
1800	51	49	66	89		900	40	27
1820	51	49	66	89		910	40	27
1840	51	49	66	89		920	40	27
						930	40	27
						940	41	27
						950	42	27
						960	42	29
						970	42	29
						980	42	29
						990	42	29
						1000	43	29
						1010	43	29
						1020	43	31
						1030	45	32
						1040	45	32
						1050	45	32
						1060	47	32
						1070	47	32
						1080	47	33
						1090	47	33
						1100	50	33
						1110	50	33
						1120	50	33
						1130	50	33
						1140	50	33
						1150	51	33
						1160	51	33
						1170	51	33
						1180	51	33
						1190	51	33
						1200	51	33
						1210	51	33
						1220	51	33
						1230	51	33
						1240	51	33
						1250	51	33
						1260	51	34
						1270	51	34
						1280	51	34
						1290	52	34
						1300	52	34
						1310	52	34
						1320	52	34
						1330	52	34
						1340	53	34
						1350	53	34
						1360	53	34
						1370	53	34
						1380	53	34
						1390	54	34
						1400	54	34
						1410	54	34
						1420	54	34
						1430	54	34
						1440	54	34
						1450	54	34
						1460	54	34
						1470	54	34
						1480	54	34
						1490	54	34
						1500	54	34
						1510	54	34
						1520	54	34
						1530	54	35
						1540	54	35
						1550	54	35
						1560	54	35
						1570	55	35
						1580	55	35
						1590	55	35
						1600	55	35
						1610	55	35
						1620	55	35
						1630	55	35
						1640	55	35
						1650	55	36
						1660	55	36
						1670	55	36
						1680	55	36
						1690	55	36
						1700	56	36
						1710	56	36
						1720	57	36
						1730	57	36
						1740	57	36
						1750	57	36
						1760	57	36
						1770	57	36
						1780	57	36
						1790	58	36
						1800	58	36
						1810	58	36
						1820	58	36
						1830	58	36
						1840	58	37
						1850	58	37
						1860	58	37
						1870	58	37
						1880	58	37
						1890	58	37
						1900	58	37
						1910	58	37
						1920	58	37
						1930	58	37
						1940	58	37
						1950	59	37
						1960	59	37
						1970	59	37
						1980	60	37
						1990	60	37
						2000	60	37
						2010	60	37
						2020	60	37
						2030	60	37
						2040	60	37
						2050	60	37
						2060	60	37
						2070	60	37
						2080	60	37
						2090	60	37
						2100	60	37
						2110	60	37
						2120	60	37
						2130	60	37
						2140	62	37
						2150	62	37
						2160	62	37
						2170	62	37
						2180	62	37
						2190	62	37
						2200	62	37
						2210	62	37
						2220	62	37
						2230	62	37
						2240	62	37
						2250	63	37
						2260	63	37
						2270	63	37
						2280	63	38
						2290	63	38
						2300	63	38
						2310	63	38
						2320	63	38
						2330	63	38
						2340	63	38
						2350	63	38
						2360	63	38
						2370	63	38
						2380	63	38
						2390	63	40
						2400	63	40
						2410	64	40
						2420	64	40
						2430	64	40
						2440	64	40
						2450	65	40
						2460	65	40
						2470	65	40
						2480	65	40
						2490	65	40
						2500	65	40
						2510	65	40
						2520	65	40
						2530	65	41
						2540	66	41
						2550	66	41
						2560	66	41
						2570	66	41
						2580	66	41
						2590	66	41
						2600	66	41
						2610	66	41
						2620	66	41
						2630	67	41
						2640	67	41
						2650	68	41
						2660	68	41
						2670	68	41
						2680	68	41
						2690	68	42
						2700	68	43
						2710	68	43
						2720	68	43
						2730	68	43
						2740	68	43
						2750	69	43
						2760	69	43
						2770	69	43
						2780	69	43
						2790	69	43
						2800	70	43
						2810	70	43
						2820	70	44
						2830	70	44
						2840	71	44
						2850	71	44
						2860	71	44
						2870	71	44
						2880	71	45
						2890	71	45
						2900	71	45
						2910	71	45
						2920	71	46
						2930	71	46
						2940	71	47
						2950	71	47
						2960	71	47
						2970	71	47
						2980	71	47
						2990	71	47
						3000	71	47
						3010	71	47
						3020	71	47
						3030	71	47
						3040	71	47
						3050	71	47
						3060	72	47
						3070	72	47
						3080	72	48
						3090	72	48
						3100	72	48
						3110	72	48
						3120	72	48
						3130	72	48
						3140	72	48
						3150	73	48
						3160	73	48
						3170	73	48
						3180	73	48
						3190	73	48
						3200	73	48
						3210	73	48
						3220	73	48
						3230	73	48
						3240	74	48
						3250	74	48
						3260	74	48
						3270	74	48
						3280	74	48
						3290	74	48
						3300	74	48
						3310	74	48
