# Supplementary material for: Regulation of branched versus linear Arp2/3‐generated actin filaments
Source: EMBO J. 2023 Mar 20;42(9):e113008. doi: 10.15252/embj.2022113008 (PMC10152144; doi:10.15252/embj.2022113008)
Supplement: Supplementary file 5 — Source Data for Figure 2 [file EMBJ-42-e113008-s009.zip]

Archive with 1 entries (1 files):
- EMBOJ-2022-113008_SourceDataForFigure2.xlsx
