# Supplementary material for: Regulation of branched versus linear Arp2/3‐generated actin filaments
Source: EMBO J. 2023 Mar 20;42(9):e113008. doi: 10.15252/embj.2022113008 (PMC10152144; doi:10.15252/embj.2022113008)
Supplement: Supplementary file 5 — Source Data for Figure 2 [file EMBJ-42-e113008-s009.zip › EMBOJ-2022-113008_SourceDataForFigure2.xlsx]

## Sheet: Fig 2
detaching	NWASP VCA	Time (s)	events	key	Deta_NWASP_con	Deta_NWASP_rate	Deta_NWASP_err		WASH VCA	Time	event	key	Deta_WASH_con	Deta_WASH_rate	Deta_WASH_err		WASP VCA	Time	event	key	Deta_WASP_con	Deta_WASP_rate	Deta_WASP_err		debranching	NWASP VCA	time	events	key	Deta_NWASP_con	Deta_NWASP_rate	Deta_NWASP_err		WASH VCA	Time	Events	Key	Deta_WASH_con	Deta_WASH_rate	Deta_WASH_err		WASP	Time	Events	Key	Deta_WASP_con	Deta_WASP_rate	Deta_WASP_err
	89	440	1	buffer control	0	0.002	0.0008		3	30	2	0.1 μM WASH	0	0.0013	0.0005		85	840	1	0.1 μM WASP	0	0.0013	0.0005			1	10	2	0.8 μΜ VCA	0	0.00027	0.000144		3	10	2	0.1 μM WASH	0	0.000194	0.000101		2	10	2	3 μM WASP	0	0.000194	0.000101
	89	440	1	buffer control	0.02	0.0068	0.0026		72	720	1	0.1 μM WASH	0.1	0.0016	0.0005		85	840	1	0.1 μM WASP	0.1	0.00158	0.00057			1	10	2	0.8 μΜ VCA	0.1	0.0018	0.0006		6	40	2	0.1 μM WASH	0.1	0.00157	0.00061		4	30	2	3 μM WASP	0.3	0.0019	0.00065
	69	340	2	buffer control	0.1	0.0159	0.0081		72	720	1	0.1 μM WASH	0.3	0.01	0.0048		2	10	2	0.1 μM WASP	0.3	0.0039	0.0012			1	10	2	0.8 μΜ VCA	0.3	0.0025	0.0009		29	270	1	0.1 μM WASH	0.3	0.0039	0.0015		18	170	2	3 μM WASP	1	0.0033	0.0011
	41	200	2	buffer control	0.2	0.025	0.009		72	720	1	0.1 μM WASH	1	0.025	0.009		15	140	2	0.1 μM WASP	1	0.0066	0.0027			1	10	2	0.8 μΜ VCA	0.8	0.00533	0.00223		18	160	2	0.1 μM WASH	1	0.0141	0.0045		7	60	2	3 μM WASP	3	0.0049	0.0021
	89	440	1	buffer control	0.5	0.028	0.011		20	200	2	0.1 μM WASH	3	0.0241	0.0051		14	130	2	0.1 μM WASP	3	0.0091	0.003			1	10	2	0.8 μΜ VCA	1.5	0.0096	0.0032		30	280	1	0.1 μM WASH	3	0.0158	0.0058		14	130	1	3 μM WASP	0.6	0.0037	0.0013
	56	275	1	buffer control	1	0.0322	0.0122		3	30	2	0.1 μM WASH	0.6	0.014	0.0049		22	210	2	0.1 μM WASP	0.6	0.0056	0.0021			2	20	1	0.8 μΜ VCA	5	0.0095	0.0034		30	280	1	0.1 μM WASH	0.6	0.014	0.0048		8	70	2	3 μM WASP
	37	180	2	buffer control	3	0.0325	0.0105		2	20	2	0.1 μM WASH					40	390	2	0.1 μM WASP						2	20	1	0.8 μΜ VCA					30	280	1	0.1 μM WASH					3	20	2	3 μM WASP
	4	15	2	buffer control					2	20	2	0.1 μM WASH					60	590	2	0.1 μM WASP						2	20	2	0.8 μΜ VCA					30	280	1	0.1 μM WASH					6	50	2	3 μM WASP
	31	150	1	buffer control					72	720	1	0.1 μM WASH					80	790	2	0.1 μM WASP						2	20	2	0.8 μΜ VCA					30	280	1	0.1 μM WASH					8	70	2	3 μM WASP
	59	290	1	buffer control					61	610	2	0.1 μM WASH					25	240	2	0.1 μM WASP						2	20	2	0.8 μΜ VCA					30	280	1	0.1 μM WASH					10	90	2	3 μM WASP
	34	165	1	buffer control					40	400	2	0.1 μM WASH					11	100	2	0.1 μM WASP						3	30	2	0.8 μΜ VCA					45	430	2	0.1 μM WASH					13	120	2	3 μM WASP
	27	130	2	buffer control					50	500	2	0.1 μM WASH					39	380	2	0.1 μM WASP						3	30	2	0.8 μΜ VCA					76	740	1	0.1 μM WASH					22	210	1	3 μM WASP
	54	265	1	buffer control					18	180	2	0.1 μM WASH					18	170	2	0.1 μM WASP						3	30	2	0.8 μΜ VCA					29	270	2	0.1 μM WASH					5	40	2	3 μM WASP
	24	115	1	buffer control					43	430	2	0.1 μM WASH					42	410	2	0.1 μM WASP						3	30	2	0.8 μΜ VCA					35	330	2	0.1 μM WASH					8	70	2	3 μM WASP
	29	140	1	buffer control					72	720	1	0.1 μM WASH					85	840	1	0.1 μM WASP						3	30	2	0.8 μΜ VCA					53	510	2	0.1 μM WASH					7	60	2	3 μM WASP
	54	265	1	buffer control					72	720	1	0.1 μM WASH					15	140	2	0.1 μM WASP						3	30	2	0.8 μΜ VCA					54	520	1	0.1 μM WASH					12	110	2	3 μM WASP
	56	275	1	buffer control					72	720	1	0.1 μM WASH					85	840	2	0.1 μM WASP						3	30	2	0.8 μΜ VCA					90	880	1	0.1 μM WASH					38	370	1	3 μM WASP
	34	165	1	buffer control					38	380	2	0.1 μM WASH					46	450	2	0.1 μM WASP						4	40	2	0.8 μΜ VCA					6	40	2	0.1 μM WASH					6	50	1	3 μM WASP
	5	20	2	buffer control					4	40	2	0.1 μM WASH					24	230	2	0.1 μM WASP						5	50	2	0.8 μΜ VCA					10	80	2	0.1 μM WASH					3	20	2	3 μM WASP
	62	305	2	buffer control					72	720	1	0.1 μM WASH					19	180	2	0.1 μM WASP						5	50	2	0.8 μΜ VCA					43	410	2	0.1 μM WASH					6	50	1	3 μM WASP
	88	435	2	buffer control					65	650	2	0.1 μM WASH					30	290	2	0.1 μM WASP						7	70	2	0.8 μΜ VCA					10	80	2	0.1 μM WASH					44	430	1	3 μM WASP
	44	215	1	buffer control					72	720	1	0.1 μM WASH					4	30	2	0.1 μM WASP						8	80	2	0.8 μΜ VCA					55	530	2	0.1 μM WASH					3	20	2	3 μM WASP
	36	175	1	buffer control					36	360	2	0.1 μM WASH					11	100	2	0.1 μM WASP						10	100	2	0.8 μΜ VCA					77	750	1	0.1 μM WASH					14	130	1	3 μM WASP
	64	315	1	buffer control					6	60	2	0.1 μM WASH					85	840	1	0.1 μM WASP						10	100	2	0.8 μΜ VCA					77	750	1	0.1 μM WASH					20	190	1	3 μM WASP
	48	235	1	buffer control					19	190	2	0.1 μM WASH					85	840	1	0.1 μM WASP						11	110	2	0.8 μΜ VCA					36	340	2	0.1 μM WASH					4	30	2	3 μM WASP
	41	200	1	buffer control					16	160	2	0.1 μM WASH					85	840	1	0.1 μM WASP						13	130	2	0.8 μΜ VCA					59	570	2	0.1 μM WASH					11	100	1	3 μM WASP
	44	215	2	buffer control					35	350	2	0.1 μM WASH					14	130	2	0.1 μM WASP						15	150	2	0.8 μΜ VCA					48	460	1	0.1 μM WASH					16	150	2	3 μM WASP
	67	330	1	buffer control					4	40	2	0.1 μM WASH					24	230	2	0.1 μM WASP						15	150	2	0.8 μΜ VCA					48	460	1	0.1 μM WASH					19	180	1	3 μM WASP
	10	45	2	buffer control					72	720	1	0.1 μM WASH					85	840	1	0.1 μM WASP						16	160	2	0.8 μΜ VCA					7	50	2	0.1 μM WASH					10	90	1	3 μM WASP
	47	230	1	buffer control					72	720	1	0.1 μM WASH					85	840	1	0.1 μM WASP						18	180	2	0.8 μΜ VCA					55	530	2	0.1 μM WASH					13	120	2	3 μM WASP
	40	195	1	buffer control					35	350	2	0.1 μM WASH					5	40	2	0.1 μM WASP						18	180	2	0.8 μΜ VCA					56	540	2	0.1 μM WASH					13	120	2	3 μM WASP
	89	440	1	buffer control					4	40	2	0.1 μM WASH					8	70	2	0.1 μM WASP						18	180	2	0.8 μΜ VCA					60	580	1	0.1 μM WASH					7	60	1	3 μM WASP
	42	205	2	buffer control					14	140	2	0.1 μM WASH					45	440	2	0.1 μM WASP						19	190	2	0.8 μΜ VCA					21	190	2	0.1 μM WASH					7	60	1	3 μM WASP
	40	195	1	buffer control					2	20	2	0.1 μM WASH					85	840	1	0.1 μM WASP						25	250	2	0.8 μΜ VCA					38	360	2	0.1 μM WASH					9	80	2	3 μM WASP
	89	440	1	buffer control					25	250	2	0.1 μM WASH					85	840	1	0.1 μM WASP						26	260	2	0.8 μΜ VCA					69	670	2	0.1 μM WASH					13	120	2	3 μM WASP
	18	85	2	buffer control					59	590	2	0.1 μM WASH					5	40	2	0.1 μM WASP						26	260	2	0.8 μΜ VCA					54	520	2	0.1 μM WASH					14	130	1	3 μM WASP
	9	40	2	buffer control					29	290	2	0.1 μM WASH					85	840	1	0.1 μM WASP						27	270	2	0.8 μΜ VCA					4	10	2	0.3 μM WASH					12	110	1	3 μM WASP
	3	10	2	buffer control					72	720	1	0.1 μM WASH					85	840	1	0.1 μM WASP						29	290	1	0.8 μΜ VCA					23	200	2	0.3 μM WASH					9	80	1	3 μM WASP
	37	180	2	buffer control					72	720	1	0.1 μM WASH					46	450	2	0.1 μM WASP						29	290	1	0.8 μΜ VCA					30	270	1	0.3 μM WASH					9	80	1	3 μM WASP
	47	230	1	buffer control					72	720	1	0.1 μM WASH					75	740	2	0.1 μM WASP						31	310	1	0.8 μΜ VCA					30	270	1	0.3 μM WASH					10	90	2	3 μM WASP
	15	70	2	buffer control					3	30	2	0.1 μM WASH					77	760	2	0.1 μM WASP						31	310	1	0.8 μΜ VCA					33	300	2	0.3 μM WASH					13	120	1	3 μM WASP
	89	440	1	buffer control					2	20	2	0.1 μM WASH					36	360	2	0.3 μM WASP						31	310	1	0.8 μΜ VCA					7	40	2	0.3 μM WASH					4	10	2	1 μM WASP
	28	135	2	buffer control					72	720	1	0.1 μM WASH					30	300	2	0.3 μM WASP						31	310	1	0.8 μΜ VCA					9	60	2	0.3 μM WASH					6	30	2	1 μM WASP
	49	240	2	buffer control					11	110	2	0.1 μM WASH					61	610	1	0.3 μM WASP						38	380	2	0.8 μΜ VCA					13	100	2	0.3 μM WASH					7	40	2	1 μM WASP
	30	145	2	buffer control					18	180	2	0.1 μM WASH					27	270	2	0.3 μM WASP						61	610	2	0.8 μΜ VCA					18	150	1	0.3 μM WASH					18	150	2	1 μM WASP
	3	10	2	buffer control					72	720	1	0.1 μM WASH					10	100	2	0.3 μM WASP						61	610	2	0.8 μΜ VCA					18	150	1	0.3 μM WASH					28	250	2	1 μM WASP
	47	230	1	buffer control					72	720	1	0.1 μM WASH					22	220	2	0.3 μM WASP						7	50	2	0.1 μΜ VCA					18	150	1	0.3 μM WASH					53	500	2	1 μM WASP
	47	230	1	buffer control					24	240	2	0.1 μM WASH					1	10	2	0.3 μM WASP						8	60	2	0.1 μΜ VCA					15	120	2	0.3 μM WASH					4	10	2	1 μM WASP
	15	70	2	buffer control					41	410	2	0.1 μM WASH					1	10	2	0.3 μM WASP						10	80	2	0.1 μΜ VCA					30	270	2	0.3 μM WASH					21	180	2	1 μM WASP
	4	15	2	buffer control					57	570	2	0.1 μM WASH					3	30	2	0.3 μM WASP						11	90	2	0.1 μΜ VCA					31	280	2	0.3 μM WASH					36	330	2	1 μM WASP
	2	5	2	100 nM VCA					2	20	2	0.3 μM WASH					2	20	2	0.3 μM WASP						11	90	2	0.1 μΜ VCA					44	410	2	0.3 μM WASH					40	370	2	1 μM WASP
	2	5	2	100 nM VCA					40	370	2	0.3 μM WASH					7	70	2	0.3 μM WASP						12	100	2	0.1 μΜ VCA					9	60	2	0.3 μM WASH					47	440	1	1 μM WASP
	2	5	2	100 nM VCA					16	130	2	0.3 μM WASH					4	40	2	0.3 μM WASP						12	100	2	0.1 μΜ VCA					26	230	2	0.3 μM WASH					47	440	1	1 μM WASP
	2	5	2	100 nM VCA					6	30	2	0.3 μM WASH					17	170	2	0.3 μM WASP						14	120	2	0.1 μΜ VCA					36	330	2	0.3 μM WASH					19	160	2	1 μM WASP
	2	5	2	100 nM VCA					8	50	2	0.3 μM WASH					52	520	2	0.3 μM WASP						14	120	2	0.1 μΜ VCA					41	380	2	0.3 μM WASH					13	100	2	1 μM WASP
	3	10	2	100 nM VCA					6	30	2	0.3 μM WASH					33	330	2	0.3 μM WASP						15	130	2	0.1 μΜ VCA					8	50	2	0.3 μM WASH					65	620	1	1 μM WASP
	3	10	2	100 nM VCA					45	420	1	0.3 μM WASH					61	610	1	0.3 μM WASP						20	180	1	0.1 μΜ VCA					16	130	2	0.3 μM WASH					65	620	1	1 μM WASP
	3	10	2	100 nM VCA					16	130	2	0.3 μM WASH					61	610	1	0.3 μM WASP						20	180	2	0.1 μΜ VCA					31	280	1	0.3 μM WASH					6	30	2	1 μM WASP
	4	15	2	100 nM VCA					8	50	2	0.3 μM WASH					10	100	2	0.3 μM WASP						21	190	2	0.1 μΜ VCA					5	20	2	0.3 μM WASH					19	160	2	1 μM WASP
	5	20	2	100 nM VCA					7	40	2	0.3 μM WASH					23	230	2	0.3 μM WASP						21	190	2	0.1 μΜ VCA					9	60	2	0.3 μM WASH					24	210	2	1 μM WASP
	5	20	2	100 nM VCA					11	80	2	0.3 μM WASH					16	160	2	0.3 μM WASP						24	220	2	0.1 μΜ VCA					10	70	2	0.3 μM WASH					24	210	1	1 μM WASP
	5	20	2	100 nM VCA					45	420	1	0.3 μM WASH					61	610	1	0.3 μM WASP						27	250	2	0.1 μΜ VCA					18	150	2	0.3 μM WASH					28	250	2	1 μM WASP
	6	25	2	100 nM VCA					12	90	2	0.3 μM WASH					61	610	1	0.3 μM WASP						27	250	2	0.1 μΜ VCA					29	260	2	0.3 μM WASH					36	330	2	1 μM WASP
	7	30	2	100 nM VCA					5	20	2	0.3 μM WASH					7	70	2	0.3 μM WASP						32	300	2	0.1 μΜ VCA					48	450	2	0.3 μM WASH					61	580	1	1 μM WASP
	8	35	2	100 nM VCA					5	20	2	0.3 μM WASH					7	70	2	0.3 μM WASP						33	310	2	0.1 μΜ VCA					8	50	2	0.3 μM WASH					4	10	2	1 μM WASP
	8	35	2	100 nM VCA					5	20	2	0.3 μM WASH					8	80	2	0.3 μM WASP						33	310	1	0.1 μΜ VCA					50	470	1	0.3 μM WASH					25	220	2	1 μM WASP
	8	35	2	100 nM VCA					28	250	2	0.3 μM WASH					52	520	2	0.3 μM WASP						33	310	1	0.1 μΜ VCA					5	20	2	0.3 μM WASH					33	300	2	1 μM WASP
	10	45	2	100 nM VCA					4	10	2	0.3 μM WASH					39	390	2	0.3 μM WASP						34	320	2	0.1 μΜ VCA					23	200	2	0.3 μM WASH					42	390	2	1 μM WASP
	13	60	2	100 nM VCA					4	10	2	0.3 μM WASH					34	340	2	0.3 μM WASP						37	350	1	0.1 μΜ VCA					28	250	2	0.3 μM WASH					18	150	2	1 μM WASP
	15	70	2	100 nM VCA					5	20	2	0.3 μM WASH					3	30	2	0.3 μM WASP						37	350	1	0.1 μΜ VCA					10	70	2	0.6 μM WASH					20	170	2	1 μM WASP
	17	80	2	100 nM VCA					9	60	2	0.3 μM WASH					3	30	2	0.3 μM WASP						37	350	2	0.1 μΜ VCA					4	10	2	0.6 μM WASH					40	370	2	1 μM WASP
	20	95	2	100 nM VCA					14	60	2	0.3 μM WASH					9	90	2	0.3 μM WASP						41	390	1	0.1 μΜ VCA					4	10	2	0.6 μM WASH					55	520	2	1 μM WASP
	21	100	2	100 nM VCA					20	110	2	0.3 μM WASH					42	420	2	0.3 μM WASP						41	390	1	0.1 μΜ VCA					8	50	2	0.6 μM WASH					10	70	2	1 μM WASP
	33	160	2	100 nM VCA					6	170	2	0.3 μM WASH					18	180	2	0.3 μM WASP						41	390	1	0.1 μΜ VCA					8	50	2	0.6 μM WASH					14	110	2	1 μM WASP
	38	185	2	100 nM VCA					16	130	2	0.3 μM WASH					42	420	2	0.3 μM WASP						41	390	1	0.1 μΜ VCA					9	60	2	0.6 μM WASH					24	210	2	1 μM WASP
	41	200	1	100 nM VCA					5	20	2	0.3 μM WASH					28	280	2	0.3 μM WASP						41	390	1	0.1 μΜ VCA					10	70	2	0.6 μM WASH					24	210	2	1 μM WASP
	62	305	2	100 nM VCA					7	40	2	0.3 μM WASH					36	360	2	0.3 μM WASP						41	390	1	0.1 μΜ VCA					11	80	2	0.6 μM WASH					44	410	1	1 μM WASP
	70	345	2	100 nM VCA					4	10	2	0.3 μM WASH					61	610	1	0.3 μM WASP						41	390	1	0.1 μΜ VCA					7	40	2	0.6 μM WASH					44	410	2	1 μM WASP
	1	5	2	200 nM VCA					41	380	2	0.3 μM WASH					1	10	2	0.3 μM WASP						41	390	1	0.1 μΜ VCA					14	110	2	0.6 μM WASH					11	80	2	1 μM WASP
	1	5	2	200 nM VCA					5	20	2	0.3 μM WASH					1	10	2	0.3 μM WASP						41	390	1	0.1 μΜ VCA					17	140	2	0.6 μM WASH					20	170	2	1 μM WASP
	1	5	2	200 nM VCA					15	120	2	0.3 μM WASH					2	20	2	0.3 μM WASP						41	390	1	0.1 μΜ VCA					4	10	2	0.6 μM WASH					8	50	2	1 μM WASP
	1	5	2	200 nM VCA					5	20	2	0.3 μM WASH					18	180	2	0.3 μM WASP						41	390	1	0.1 μΜ VCA					8	50	1	0.6 μM WASH					5	20	2	0.6 μM WASP
	1	5	2	200 nM VCA					45	420	1	0.3 μM WASH					10	100	2	0.3 μM WASP						41	390	1	0.1 μΜ VCA					8	50	1	0.6 μM WASH					13	100	2	0.6 μM WASP
	1	5	2	200 nM VCA					5	20	2	0.3 μM WASH					10	100	2	0.3 μM WASP						41	390	1	0.1 μΜ VCA					6	30	2	0.6 μM WASH					18	150	2	0.6 μM WASP
	1	5	2	200 nM VCA					4	10	2	0.3 μM WASH					1	10	2	0.3 μM WASP						41	390	1	0.1 μΜ VCA					15	120	1	0.6 μM WASH					22	190	2	0.6 μM WASP
	2	10	2	200 nM VCA					4	10	2	0.3 μM WASH					10	100	2	0.3 μM WASP						41	390	1	0.1 μΜ VCA					4	10	2	0.6 μM WASH					26	230	2	0.6 μM WASP
	2	10	2	200 nM VCA					6	30	2	0.3 μM WASH					1	10	2	0.3 μM WASP						41	390	1	0.1 μΜ VCA					9	60	2	0.6 μM WASH					27	240	2	0.6 μM WASP
	2	10	2	200 nM VCA					45	420	1	0.3 μM WASH					27	270	2	0.3 μM WASP						36	340	1	0 μΜ VCA					9	60	2	0.6 μM WASH					39	360	2	0.6 μM WASP
	2	10	2	200 nM VCA					10	70	2	0.3 μM WASH					3	30	2	0.3 μM WASP						36	340	1	0 μΜ VCA					11	80	1	0.6 μM WASH					5	20	2	0.6 μM WASP
	2	10	2	200 nM VCA					11	80	2	0.3 μM WASH					8	80	2	0.3 μM WASP						36	340	1	0 μΜ VCA					4	10	2	0.6 μM WASH					61	580	1	0.6 μM WASP
	2	10	2	200 nM VCA					21	180	2	0.3 μM WASH					61	610	1	0.3 μM WASP						36	340	1	0 μΜ VCA					6	30	2	0.6 μM WASH					14	110	2	0.6 μM WASP
	2	10	2	200 nM VCA					5	20	2	0.3 μM WASH					48	450	2	1 μM WASP						36	340	1	0 μΜ VCA					12	90	2	0.6 μM WASH					24	210	2	0.6 μM WASP
	2	10	2	200 nM VCA					6	30	2	0.3 μM WASH					30	270	2	1 μM WASP						36	340	1	0 μΜ VCA					12	90	2	0.6 μM WASH					25	220	2	0.6 μM WASP
	3	15	2	200 nM VCA					22	190	2	0.3 μM WASH					19	160	2	1 μM WASP						36	340	1	0 μΜ VCA					15	120	2	0.6 μM WASH					61	580	1	0.6 μM WASP
	5	25	2	200 nM VCA					5	20	2	0.3 μM WASH					64	610	1	1 μM WASP						36	340	1	0 μΜ VCA					6	30	2	0.6 μM WASH					26	230	2	0.6 μM WASP
	5	25	2	200 nM VCA					1	10	2	0 μM WASH					12	90	2	1 μM WASP						77	750	1	0 μΜ VCA					8	50	2	0.6 μM WASH					6	30	2	0.6 μM WASP
	5	25	2	200 nM VCA					1	10	2	0 μM WASH					21	180	2	1 μM WASP						69	670	1	0 μΜ VCA					5	20	2	0.6 μM WASH					12	90	2	0.6 μM WASP
	5	25	2	200 nM VCA					2	20	2	0 μM WASH					4	10	2	1 μM WASP						69	670	1	0 μΜ VCA					8	50	2	0.6 μM WASH					24	210	2	0.6 μM WASP
	6	30	2	200 nM VCA					2	20	2	0 μM WASH					24	210	2	1 μM WASP						69	670	1	0 μΜ VCA					13	100	2	0.6 μM WASH					43	400	2	0.6 μM WASP
	6	30	2	200 nM VCA					4	40	2	0 μM WASH					11	80	2	1 μM WASP						69	670	1	0 μΜ VCA					6	30	2	0.6 μM WASH					43	400	2	0.6 μM WASP
	6	30	2	200 nM VCA					5	50	2	0 μM WASH					15	120	2	1 μM WASP						69	670	1	0 μΜ VCA					6	30	2	0.6 μM WASH					10	70	2	0.6 μM WASP
	7	35	2	200 nM VCA					6	60	2	0 μM WASH					27	240	2	1 μM WASP						69	670	1	0 μΜ VCA					12	90	2	0.6 μM WASH					41	380	2	0.6 μM WASP
	9	45	2	200 nM VCA					7	70	2	0 μM WASH					64	610	1	1 μM WASP						41	390	2	0 μΜ VCA					17	140	1	0.6 μM WASH					61	580	1	0.6 μM WASP
	11	55	2	200 nM VCA					10	100	2	0 μM WASH					19	160	2	1 μM WASP						74	720	1	0 μΜ VCA					3	20	2	1 μM WASH					5	20	2	0.6 μM WASP
	12	60	2	200 nM VCA					11	110	2	0 μM WASH					9	60	2	1 μM WASP						74	720	1	0 μΜ VCA					3	20	2	1 μM WASH					23	200	2	0.6 μM WASP
	16	80	2	200 nM VCA					13	130	2	0 μM WASH					9	60	2	1 μM WASP						74	720	1	0 μΜ VCA					3	20	2	1 μM WASH					29	260	2	0.6 μM WASP
	16	80	2	200 nM VCA					15	150	2	0 μM WASH					28	250	2	1 μM WASP						49	470	2	0 μΜ VCA					13	120	2	1 μM WASH					57	540	2	0.6 μM WASP
	17	85	2	200 nM VCA					21	210	2	0 μM WASH					59	560	2	1 μM WASP						77	750	1	0 μΜ VCA					7	60	2	1 μM WASH					9	60	2	0.6 μM WASP
	20	100	2	200 nM VCA					30	300	2	0 μM WASH					4	10	2	1 μM WASP						77	750	1	0 μΜ VCA					13	120	2	1 μM WASH					4	10	2	0.6 μM WASP
	22	110	2	200 nM VCA					32	320	2	0 μM WASH					9	60	2	1 μM WASP						17	150	1	0 μΜ VCA					2	10	2	1 μM WASH					7	40	2	0.6 μM WASP
	32	160	2	200 nM VCA					33	330	2	0 μM WASH					10	70	2	1 μM WASP						17	150	1	0 μΜ VCA					9	80	2	1 μM WASH					27	240	2	0.6 μM WASP
	35	175	2	200 nM VCA					35	350	2	0 μM WASH					13	100	2	1 μM WASP						17	150	1	0 μΜ VCA					14	130	2	1 μM WASH					46	430	2	0.6 μM WASP
	39	195	2	200 nM VCA					35	350	2	0 μM WASH					40	370	2	1 μM WASP						5	30	2	0 μΜ VCA					2	10	2	1 μM WASH					51	480	2	0.6 μM WASP
	1	5	2	500 nM VCA					35	350	2	0 μM WASH					4	10	2	1 μM WASP						17	150	1	0 μΜ VCA					3	20	2	1 μM WASH					11	80	2	0.6 μM WASP
	1	5	2	500 nM VCA					42	420	2	0 μM WASH					5	20	2	1 μM WASP						10	80	2	0 μΜ VCA					4	30	2	1 μM WASH					23	200	2	0.6 μM WASP
	1	5	2	500 nM VCA					46	460	2	0 μM WASH					5	20	2	1 μM WASP						17	150	1	0 μΜ VCA					9	80	2	1 μM WASH					29	260	1	0.6 μM WASP
	1	5	2	500 nM VCA					68	680	2	0 μM WASH					7	40	2	1 μM WASP						63	610	1	0 μΜ VCA					12	110	2	1 μM WASH					29	260	1	0.6 μM WASP
	1	5	2	500 nM VCA					82	820	2	0 μM WASH					7	40	2	1 μM WASP						47	450	1	0 μΜ VCA					14	130	2	1 μM WASH					5	20	2	0.6 μM WASP
	1	5	2	500 nM VCA					83	830	2	0 μM WASH					13	100	2	1 μM WASP						47	450	1	0 μΜ VCA					2	10	2	1 μM WASH					7	40	2	0.6 μM WASP
	1	5	2	500 nM VCA					89	890	2	0 μM WASH					4	10	2	1 μM WASP						47	450	1	0 μΜ VCA					2	10	2	1 μM WASH					12	90	2	0.6 μM WASP
	1	5	2	500 nM VCA					94	940	2	0 μM WASH					4	10	2	1 μM WASP						47	450	1	0 μΜ VCA					6	50	2	1 μM WASH					25	220	2	0.6 μM WASP
	1	5	2	500 nM VCA					101	1010	2	0 μM WASH					4	10	2	1 μM WASP						69	670	1	0 μΜ VCA					3	20	2	1 μM WASH					25	250	2	0.3 μM WASP
	1	5	2	500 nM VCA					106	1060	2	0 μM WASH					15	120	2	1 μM WASP						58	560	2	0 μΜ VCA					16	150	2	1 μM WASH					40	400	2	0.3 μM WASP
	1	5	2	500 nM VCA					114	1140	2	0 μM WASH					28	250	2	1 μM WASP						69	670	1	0 μΜ VCA					2	10	2	1 μM WASH					53	530	1	0.3 μM WASP
	1	5	2	500 nM VCA					122	1220	2	0 μM WASH					7	40	2	1 μM WASP						69	670	1	0 μΜ VCA					5	40	2	1 μM WASH					17	170	2	0.3 μM WASP
	2	10	2	500 nM VCA					132	1320	2	0 μM WASH					4	10	2	1 μM WASP						69	670	1	0 μΜ VCA					9	80	2	1 μM WASH					34	340	2	0.3 μM WASP
	2	10	2	500 nM VCA					148	1480	2	0 μM WASH					2	20	2	3 μM WASP						77	750	1	0 μΜ VCA					7	60	2	1 μM WASH					56	560	1	0.3 μM WASP
	2	10	2	500 nM VCA					149	1490	1	0 μM WASH					15	150	2	3 μM WASP						77	750	1	0 μΜ VCA					7	60	2	1 μM WASH					3	30	2	0.3 μM WASP
	2	10	2	500 nM VCA					149	1490	2	0 μM WASH					1	10	2	3 μM WASP						77	750	1	0 μΜ VCA					12	110	2	1 μM WASH					11	110	2	0.3 μM WASP
	3	15	2	500 nM VCA					149	1490	2	0 μM WASH					2	20	2	3 μM WASP						77	750	1	0 μΜ VCA					13	120	2	1 μM WASH					25	250	2	0.3 μM WASP
	3	15	2	500 nM VCA					149	1490	2	0 μM WASH					20	200	2	3 μM WASP						77	750	1	0 μΜ VCA					6	50	2	1 μM WASH					28	280	2	0.3 μM WASP
	3	15	2	500 nM VCA					149	1490	1	0 μM WASH					15	150	2	3 μM WASP						37	350	1	0 μΜ VCA					6	50	2	1 μM WASH					56	560	1	0.3 μM WASP
	3	15	2	500 nM VCA					149	1490	1	0 μM WASH					1	10	2	3 μM WASP						37	350	1	0 μΜ VCA					8	70	2	1 μM WASH					56	560	1	0.3 μM WASP
	4	20	2	500 nM VCA					149	1490	1	0 μM WASH					42	420	1	3 μM WASP						37	350	1	0 μΜ VCA					11	100	2	1 μM WASH					20	200	2	0.3 μM WASP
	4	20	2	500 nM VCA					149	1490	1	0 μM WASH					25	250	2	3 μM WASP						37	350	1	0 μΜ VCA					2	10	2	1 μM WASH					22	220	2	0.3 μM WASP
	4	20	2	500 nM VCA					149	1490	1	0 μM WASH					3	30	2	3 μM WASP						67	650	1	0 μΜ VCA					3	20	2	1 μM WASH					26	260	2	0.3 μM WASP
	4	20	2	500 nM VCA					149	1490	1	0 μM WASH					11	110	2	3 μM WASP						67	650	1	0 μΜ VCA					7	60	2	1 μM WASH					56	560	1	0.3 μM WASP
	5	25	2	500 nM VCA					149	1490	1	0 μM WASH					18	180	2	3 μM WASP						67	650	1	0 μΜ VCA					7	60	2	1 μM WASH					7	70	2	0.3 μM WASP
	5	25	2	500 nM VCA					149	1490	1	0 μM WASH					1	10	2	3 μM WASP						67	650	1	0 μΜ VCA					12	110	2	1 μM WASH					9	90	2	0.3 μM WASP
	6	30	2	500 nM VCA					149	1490	1	0 μM WASH					1	10	2	3 μM WASP						67	650	1	0 μΜ VCA					2	10	2	1 μM WASH					12	120	2	0.3 μM WASP
	7	35	2	500 nM VCA					149	1490	1	0 μM WASH					8	80	2	3 μM WASP						67	650	1	0 μΜ VCA					8	10	2	3 μM WASH					46	460	2	0.3 μM WASP
	8	40	2	500 nM VCA					149	1490	1	0 μM WASH					4	40	2	3 μM WASP						67	650	1	0 μΜ VCA					9	20	2	3 μM WASH					53	530	2	0.3 μM WASP
	11	55	2	500 nM VCA					149	1490	1	0 μM WASH					5	50	2	3 μM WASP						47	450	2	0 μΜ VCA					9	20	2	3 μM WASH					56	560	1	0.3 μM WASP
	12	60	2	500 nM VCA					3	10	2	3 μM WASH					42	420	1	3 μM WASP						54	520	2	0 μΜ VCA					9	20	2	3 μM WASH					56	560	1	0.3 μM WASP
	13	65	2	500 nM VCA					3	10	2	3 μM WASH					5	50	2	3 μM WASP						8	60	2	0 μΜ VCA					10	30	2	3 μM WASH					12	120	2	0.3 μM WASP
	13	65	2	500 nM VCA					3	10	2	3 μM WASH					1	10	2	3 μM WASP						3	10	2	5 μΜ VCA					10	30	2	3 μM WASH					20	200	2	0.3 μM WASP
	14	70	2	500 nM VCA					3	10	2	3 μM WASH					7	70	2	3 μM WASP						11	110	1	1.5 μΜ VCA					8	10	2	3 μM WASH					31	310	2	0.3 μM WASP
	19	95	2	500 nM VCA					3	10	2	3 μM WASH					2	20	2	3 μM WASP						10	100	1	1.5 μΜ VCA					12	50	1	3 μM WASH					56	560	1	0.3 μM WASP
	20	100	2	500 nM VCA					3	10	2	3 μM WASH					11	110	2	3 μM WASP						13	130	1	1.5 μΜ VCA					12	50	1	3 μM WASH					56	560	1	0.3 μM WASP
	21	105	2	500 nM VCA					3	10	2	3 μM WASH					14	140	2	3 μM WASP						8	80	1	1.5 μΜ VCA					9	20	2	3 μM WASH					15	150	2	0.3 μM WASP
	22	110	2	500 nM VCA					3	10	2	3 μM WASH					1	10	2	3 μM WASP						11	110	1	1.5 μΜ VCA					10	30	2	3 μM WASH					23	230	2	0.3 μM WASP
	22	110	1	500 nM VCA					3	10	2	3 μM WASH					16	160	2	3 μM WASP						12	120	1	1.5 μΜ VCA					14	70	2	3 μM WASH					24	240	2	0.3 μM WASP
	23	115	2	500 nM VCA					3	10	2	3 μM WASH					10	100	2	3 μM WASP						13	130	1	1.5 μΜ VCA					15	80	1	3 μM WASH					34	340	2	0.3 μM WASP
	24	120	1	500 nM VCA					3	20	2	3 μM WASH					10	100	2	3 μM WASP						15	150	1	1.5 μΜ VCA					9	20	2	3 μM WASH					56	560	1	0.3 μM WASP
	1	5	2	1000 nM VCA					3	10	2	3 μM WASH					42	420	1	3 μM WASP						8	80	1	1.5 μΜ VCA					10	30	2	3 μM WASH					56	560	1	0.3 μM WASP
	1	5	2	1000 nM VCA					3	10	2	3 μM WASH					20	200	2	3 μM WASP						8	80	1	1.5 μΜ VCA					11	40	1	3 μM WASH					42	420	2	0.3 μM WASP
	1	5	2	1000 nM VCA					3	10	2	3 μM WASH					4	40	2	3 μM WASP						7	70	1	1.5 μΜ VCA					9	20	2	3 μM WASH					64	640	1	0.3 μM WASP
	1	5	2	1000 nM VCA					3	10	2	3 μM WASH					5	50	2	3 μM WASP						6	60	1	1.5 μΜ VCA					19	120	1	3 μM WASH					8	80	2	0.3 μM WASP
	1	5	2	1000 nM VCA					3	10	2	3 μM WASH					1	10	2	3 μM WASP						12	120	1	1.5 μΜ VCA					8	10	2	3 μM WASH					39	390	2	0.3 μM WASP
	1	5	2	1000 nM VCA					3	10	2	3 μM WASH					20	200	2	3 μM WASP						12	120	1	1.5 μΜ VCA					15	80	2	3 μM WASH					54	540	2	0.3 μM WASP
	1	5	2	1000 nM VCA					3	20	2	3 μM WASH					1	10	2	3 μM WASP						9	90	1	1.5 μΜ VCA					15	80	2	3 μM WASH					63	330	1	0.1 μM WASP
	1	5	2	1000 nM VCA					4	20	2	3 μM WASH					1	10	2	3 μM WASP						6	60	2	1.5 μΜ VCA					15	80	1	3 μM WASH					63	330	1	0.1 μM WASP
	1	5	2	1000 nM VCA					4	20	2	3 μM WASH					29	290	1	3 μM WASP						1	10	2	1.5 μΜ VCA					10	30	2	3 μM WASH					42	120	2	0.1 μM WASP
	1	5	2	1000 nM VCA					4	20	2	3 μM WASH					4	40	2	3 μM WASP						3	30	2	1.5 μΜ VCA					12	50	1	3 μM WASH					48	180	1	0.1 μM WASP
	2	10	2	1000 nM VCA					4	20	2	3 μM WASH					11	110	2	3 μM WASP						6	60	2	1.5 μΜ VCA					10	30	2	3 μM WASH					59	290	2	0.1 μM WASP
	2	10	2	1000 nM VCA					4	20	2	3 μM WASH					1	10	2	3 μM WASP						1	10	2	1.5 μΜ VCA					10	30	2	3 μM WASH					76	460	1	0.1 μM WASP
	2	10	2	1000 nM VCA					4	20	2	3 μM WASH					8	80	2	3 μM WASP						7	70	2	1.5 μΜ VCA					11	40	2	3 μM WASH					36	60	2	0.1 μM WASP
	2	10	2	1000 nM VCA					4	20	2	3 μM WASH					1	10	2	3 μM WASP						8	80	2	1.5 μΜ VCA					11	40	2	3 μM WASH					38	80	2	0.1 μM WASP
	2	10	2	1000 nM VCA					4	20	2	3 μM WASH					11	110	2	3 μM WASP						11	110	2	1.5 μΜ VCA					12	50	2	3 μM WASH					54	240	2	0.1 μM WASP
	3	15	2	1000 nM VCA					5	30	2	3 μM WASH					9	90	2	3 μM WASP						9	90	2	1.5 μΜ VCA					12	50	2	3 μM WASH					60	300	1	0.1 μM WASP
	3	15	2	1000 nM VCA					5	30	2	3 μM WASH					13	130	2	3 μM WASP						1	10	2	1.5 μΜ VCA					12	50	1	3 μM WASH					31	10	2	0.1 μM WASP
	3	15	2	1000 nM VCA					5	30	2	3 μM WASH					15	150	2	3 μM WASP						2	20	2	1.5 μΜ VCA					12	50	2	3 μM WASH					88	580	2	0.1 μM WASP
	3	15	2	1000 nM VCA					5	30	2	3 μM WASH					11	110	2	3 μM WASP						10	100	2	1.5 μΜ VCA					13	60	1	3 μM WASH					59	290	2	0.1 μM WASP
	3	15	2	1000 nM VCA					5	30	2	3 μM WASH					5	50	2	3 μM WASP						7	70	2	1.5 μΜ VCA					8	10	2	3 μM WASH					31	10	2	0.1 μM WASP
	3	15	2	1000 nM VCA					5	30	2	3 μM WASH					2	20	2	3 μM WASP						1	10	2	1.5 μΜ VCA					10	90	2	3 μM WASH					33	30	2	0.1 μM WASP
	3	15	2	1000 nM VCA					5	30	2	3 μM WASH					4	40	2	3 μM WASP						1	10	2	1.5 μΜ VCA					13	120	2	3 μM WASH					63	330	2	0.1 μM WASP
	4	20	2	1000 nM VCA					5	30	2	3 μM WASH					40	400	2	3 μM WASP						2	20	2	1.5 μΜ VCA					10	90	2	3 μM WASH					45	150	2	0.1 μM WASP
	5	25	2	1000 nM VCA					5	30	2	3 μM WASH					2	20	2	0.6 μM WASP						1	10	2	1.5 μΜ VCA					36	340	1	buffer					38	80	2	0.1 μM WASP
	5	25	2	1000 nM VCA					5	30	2	3 μM WASH					48	480	1	0.6 μM WASP						4	40	2	1.5 μΜ VCA					36	340	1	buffer					44	140	2	0.1 μM WASP
	5	25	2	1000 nM VCA					5	30	2	3 μM WASH					1	10	2	0.6 μM WASP						6	60	2	1.5 μΜ VCA					36	340	1	buffer					49	190	2	0.1 μM WASP
	6	30	2	1000 nM VCA					5	40	2	3 μM WASH					2	20	2	0.6 μM WASP						1	10	2	1.5 μΜ VCA					36	340	1	buffer					66	360	1	0.1 μM WASP
	6	30	1	1000 nM VCA					6	40	2	3 μM WASH					5	50	2	0.6 μM WASP						3	30	2	1.5 μΜ VCA					36	340	1	buffer					49	190	2	0.1 μM WASP
	6	30	2	1000 nM VCA					6	40	2	3 μM WASH					2	20	2	0.6 μM WASP						7	70	2	1.5 μΜ VCA					36	340	1	buffer					34	40	2	0.1 μM WASP
	7	35	2	1000 nM VCA					6	40	2	3 μM WASH					3	30	2	0.6 μM WASP						8	80	2	1.5 μΜ VCA					36	340	1	buffer					94	640	1	0.1 μM WASP
	8	40	2	1000 nM VCA					6	40	2	3 μM WASH					21	210	2	0.6 μM WASP						2	20	2	1.5 μΜ VCA					36	340	1	buffer					36	60	2	0.1 μM WASP
	10	50	2	1000 nM VCA					6	40	2	3 μM WASH					14	140	2	0.6 μM WASP						3	30	2	1.5 μΜ VCA					77	750	1	buffer					72	420	2	0.1 μM WASP
	10	50	2	1000 nM VCA					6	40	2	3 μM WASH					1	10	2	0.6 μM WASP						7	70	2	1.5 μΜ VCA					69	670	1	buffer					63	330	2	0.1 μM WASP
	11	55	2	1000 nM VCA					6	40	2	3 μM WASH					38	380	2	0.6 μM WASP						6	60	2	1.5 μΜ VCA					69	670	1	buffer					34	40	2	0.1 μM WASP
	11	55	2	1000 nM VCA					6	50	2	3 μM WASH					16	160	2	0.6 μM WASP						9	90	2	1.5 μΜ VCA					69	670	1	buffer					46	160	2	0.1 μM WASP
	15	75	2	1000 nM VCA					6	50	2	3 μM WASH					12	120	2	0.6 μM WASP						1	10	2	0.3 μΜ VCA					69	670	1	buffer					79	490	2	0.1 μM WASP
	16	80	2	1000 nM VCA					7	50	2	3 μM WASH					3	30	2	0.6 μM WASP						3	30	2	0.3 μΜ VCA					69	670	1	buffer					71	410	2	0.1 μM WASP
	17	85	2	1000 nM VCA					7	50	2	3 μM WASH					17	170	2	0.6 μM WASP						3	30	2	0.3 μΜ VCA					69	670	1	buffer					73	430	1	0.1 μM WASP
	18	90	1	1000 nM VCA					7	50	2	3 μM WASH					48	480	1	0.6 μM WASP						3	30	2	0.3 μΜ VCA					41	390	2	buffer					73	430	1	0.1 μM WASP
	20	100	1	1000 nM VCA					8	60	2	3 μM WASH					1	10	2	0.6 μM WASP						3	30	2	0.3 μΜ VCA					74	720	1	buffer					63	330	2	0.1 μM WASP
	24	120	1	1000 nM VCA					9	70	2	3 μM WASH					11	110	2	0.6 μM WASP						3	30	2	0.3 μΜ VCA					74	720	1	buffer					58	280	2	0.1 μM WASP
	5	5	2	3000 nM VCA					9	70	2	3 μM WASH					48	480	1	0.6 μM WASP						4	40	1	0.3 μΜ VCA					74	720	1	buffer					40	100	2	0.1 μM WASP
	5	5	2	3000 nM VCA					10	80	1	3 μM WASH					37	370	2	0.6 μM WASP						4	40	1	0.3 μΜ VCA					49	470	2	buffer					46	160	2	0.1 μM WASP
	5	5	2	3000 nM VCA					11	90	2	3 μM WASH					48	480	1	0.6 μM WASP						4	40	1	0.3 μΜ VCA					77	750	1	buffer					60	300	1	0.1 μM WASP
	5	5	2	3000 nM VCA					11	90	2	3 μM WASH					48	480	1	0.6 μM WASP						5	50	2	0.3 μΜ VCA					77	750	1	buffer					36	340	1	buffer
	5	5	2	3000 nM VCA					11	90	2	3 μM WASH					1	10	2	0.6 μM WASP						6	60	2	0.3 μΜ VCA					17	150	1	buffer					36	340	1	buffer
	5	5	2	3000 nM VCA					11	90	2	3 μM WASH					12	120	2	0.6 μM WASP						6	60	2	0.3 μΜ VCA					17	150	1	buffer					36	340	1	buffer
	6	10	2	3000 nM VCA					11	90	2	3 μM WASH					2	20	2	0.6 μM WASP						7	70	2	0.3 μΜ VCA					17	150	1	buffer					36	340	1	buffer
	6	10	2	3000 nM VCA					12	100	2	3 μM WASH					8	80	2	0.6 μM WASP						9	90	2	0.3 μΜ VCA					5	30	2	buffer					36	340	1	buffer
	6	10	2	3000 nM VCA					13	110	2	3 μM WASH					4	40	2	0.6 μM WASP						10	100	2	0.3 μΜ VCA					17	150	1	buffer					36	340	1	buffer
	6	10	2	3000 nM VCA					14	120	1	3 μM WASH					24	240	2	0.6 μM WASP						11	110	2	0.3 μΜ VCA					10	80	2	buffer					36	340	1	buffer
	6	10	2	3000 nM VCA					16	140	2	3 μM WASH					48	110	1	0.6 μM WASP						11	110	2	0.3 μΜ VCA					17	150	1	buffer					36	340	1	buffer
	6	10	2	3000 nM VCA					16	140	2	3 μM WASH					11	110	2	0.6 μM WASP						11	110	2	0.3 μΜ VCA					63	610	1	buffer					77	750	1	buffer
	7	15	2	3000 nM VCA					2	10	2	1 μM WASH					12	120	2	0.6 μM WASP						11	110	2	0.3 μΜ VCA					47	450	1	buffer					69	670	1	buffer
	7	15	2	3000 nM VCA					2	10	2	1 μM WASH					1	10	2	0.6 μM WASP						11	110	2	0.3 μΜ VCA					47	450	1	buffer					69	670	1	buffer
	7	15	2	3000 nM VCA					2	10	2	1 μM WASH					6	60	2	0.6 μM WASP						11	110	1	0.3 μΜ VCA					47	450	1	buffer					69	670	1	buffer
	7	15	2	3000 nM VCA					2	10	2	1 μM WASH					7	70	2	0.6 μM WASP						11	110	1	0.3 μΜ VCA					47	450	1	buffer					69	670	1	buffer
	7	15	2	3000 nM VCA					2	10	2	1 μM WASH					13	130	2	0.6 μM WASP						11	110	1	0.3 μΜ VCA					69	670	1	buffer					69	670	1	buffer
	8	20	2	3000 nM VCA					2	10	2	1 μM WASH					48	480	1	0.6 μM WASP						11	110	1	0.3 μΜ VCA					58	560	2	buffer					69	670	1	buffer
	9	25	2	3000 nM VCA					2	10	2	1 μM WASH					13	130	2	0.6 μM WASP						12	120	2	0.3 μΜ VCA					69	670	1	buffer					41	390	2	buffer
	9	25	2	3000 nM VCA					2	10	2	1 μM WASH					39	390	2	0.6 μM WASP						12	120	1	0.3 μΜ VCA					69	670	1	buffer					74	720	1	buffer
	10	30	2	3000 nM VCA					2	10	2	1 μM WASH					9	90	2	0.6 μM WASP						13	130	2	0.3 μΜ VCA					69	670	1	buffer					74	720	1	buffer
	10	30	2	3000 nM VCA					2	10	2	1 μM WASH					9	90	2	0.6 μM WASP						13	130	2	0.3 μΜ VCA					77	750	1	buffer					74	720	1	buffer
	10	30	2	3000 nM VCA					2	10	2	1 μM WASH					1	10	2	0 μM WASP						14	140	1	0.3 μΜ VCA					77	750	1	buffer					49	470	2	buffer
	11	35	2	3000 nM VCA					2	10	2	1 μM WASH					1	10	2	0 μM WASP						14	140	1	0.3 μΜ VCA					77	750	1	buffer					77	750	1	buffer
	11	35	2	3000 nM VCA					2	10	2	1 μM WASH					2	20	2	0 μM WASP						14	140	1	0.3 μΜ VCA					77	750	1	buffer					77	750	1	buffer
	11	35	2	3000 nM VCA					3	20	2	1 μM WASH					2	20	2	0 μM WASP						15	150	1	0.3 μΜ VCA					77	750	1	buffer					17	150	1	buffer
	11	35	2	3000 nM VCA					3	20	2	1 μM WASH					4	40	2	0 μM WASP						15	150	1	0.3 μΜ VCA					37	350	1	buffer					17	150	1	buffer
	12	40	2	3000 nM VCA					3	20	2	1 μM WASH					5	50	2	0 μM WASP						16	160	2	0.3 μΜ VCA					37	350	1	buffer					17	150	1	buffer
	12	40	2	3000 nM VCA					3	20	2	1 μM WASH					6	60	2	0 μM WASP						16	160	2	0.3 μΜ VCA					37	350	1	buffer					5	30	2	buffer
	13	45	2	3000 nM VCA					3	20	2	1 μM WASH					7	70	2	0 μM WASP						17	170	1	0.3 μΜ VCA					37	350	1	buffer					17	150	1	buffer
	14	50	2	3000 nM VCA					3	20	2	1 μM WASH					10	100	2	0 μM WASP						18	180	2	0.3 μΜ VCA					67	650	1	buffer					10	80	2	buffer
	15	55	2	3000 nM VCA					3	20	2	1 μM WASH					11	110	2	0 μM WASP						19	190	1	0.3 μΜ VCA					67	650	1	buffer					17	150	1	buffer
	16	60	2	3000 nM VCA					3	20	2	1 μM WASH					13	130	2	0 μM WASP						22	220	2	0.3 μΜ VCA					67	650	1	buffer					63	610	1	buffer
	17	65	2	3000 nM VCA					3	20	2	1 μM WASH					15	150	2	0 μM WASP						23	230	1	0.3 μΜ VCA					67	650	1	buffer					47	450	1	buffer
	17	65	2	3000 nM VCA					3	20	2	1 μM WASH					21	210	2	0 μM WASP						25	250	1	0.3 μΜ VCA					67	650	1	buffer					47	450	1	buffer
	20	80	2	3000 nM VCA					3	20	2	1 μM WASH					30	300	2	0 μM WASP						27	270	2	0.3 μΜ VCA					67	650	1	buffer					47	450	1	buffer
	22	90	2	3000 nM VCA					3	20	2	1 μM WASH					32	320	2	0 μM WASP						27	270	2	0.3 μΜ VCA					67	650	1	buffer					47	450	1	buffer
	22	90	2	3000 nM VCA					4	30	2	1 μM WASH					33	330	2	0 μM WASP						28	280	1	0.3 μΜ VCA					47	450	2	buffer					69	670	1	buffer
	1	5	2	20 nM VCA					4	30	2	1 μM WASH					35	350	2	0 μM WASP						28	280	1	0.3 μΜ VCA					54	520	2	buffer					58	560	2	buffer
	1	5	2	20 nM VCA					5	40	2	1 μM WASH					35	350	2	0 μM WASP						28	280	1	0.3 μΜ VCA					8	60	2	buffer					69	670	1	buffer
	1	5	2	20 nM VCA					5	40	2	1 μM WASH					35	350	2	0 μM WASP						29	290	2	0.3 μΜ VCA													69	670	1	buffer
	2	10	2	20 nM VCA					6	50	2	1 μM WASH					42	420	2	0 μM WASP						33	330	2	0.3 μΜ VCA													69	670	1	buffer
	3	15	2	20 nM VCA					6	50	2	1 μM WASH					46	460	2	0 μM WASP						36	360	2	0.3 μΜ VCA													77	750	1	buffer
	4	20	2	20 nM VCA					7	60	2	1 μM WASH					68	680	2	0 μM WASP						40	400	1	0.3 μΜ VCA													77	750	1	buffer
	4	20	2	20 nM VCA					8	70	2	1 μM WASH					82	820	2	0 μM WASP						40	400	1	0.3 μΜ VCA													77	750	1	buffer
	4	20	2	20 nM VCA					8	70	2	1 μM WASH					83	830	2	0 μM WASP						41	410	2	0.3 μΜ VCA													77	750	1	buffer
	4	20	2	20 nM VCA					8	70	2	1 μM WASH					89	890	2	0 μM WASP						45	450	1	0.3 μΜ VCA													77	750	1	buffer
	5	25	2	20 nM VCA					8	70	2	1 μM WASH					94	940	2	0 μM WASP						46	460	2	0.3 μΜ VCA													37	350	1	buffer
	5	25	2	20 nM VCA					9	80	2	1 μM WASH					101	1010	2	0 μM WASP						48	480	1	0.3 μΜ VCA													37	350	1	buffer
	6	30	2	20 nM VCA					9	80	2	1 μM WASH					106	1060	2	0 μM WASP						49	490	1	0.3 μΜ VCA													37	350	1	buffer
	6	30	1	20 nM VCA					10	90	2	1 μM WASH					114	1140	2	0 μM WASP						62	620	1	0.3 μΜ VCA													37	350	1	buffer
	7	35	2	20 nM VCA					12	110	2	1 μM WASH					122	1220	2	0 μM WASP						62	620	1	0.3 μΜ VCA													67	650	1	buffer
	7	35	2	20 nM VCA					19	180	1	1 μM WASH					132	1320	2	0 μM WASP						62	620	1	0.3 μΜ VCA													67	650	1	buffer
	8	40	2	20 nM VCA					24	230	2	1 μM WASH					148	1480	2	0 μM WASP						62	620	1	0.3 μΜ VCA													67	650	1	buffer
	9	45	2	20 nM VCA					27	260	2	1 μM WASH					149	1490	1	0 μM WASP						62	620	1	0.3 μΜ VCA													67	650	1	buffer
	9	45	2	20 nM VCA					10	100	2	0.6 μM WASH					149	1490	2	0 μM WASP						62	620	1	0.3 μΜ VCA													67	650	1	buffer
	10	50	2	20 nM VCA					2	20	2	0.6 μM WASH					149	1490	2	0 μM WASP						3	10	2	5 μΜ VCA													67	650	1	buffer
	12	60	2	20 nM VCA					3	30	2	0.6 μM WASH					149	1490	2	0 μM WASP						3	10	2	5 μΜ VCA													67	650	1	buffer
	12	60	2	20 nM VCA					8	80	2	0.6 μM WASH					149	1490	1	0 μM WASP						3	10	2	5 μΜ VCA													47	450	2	buffer
	12	60	2	20 nM VCA					5	50	2	0.6 μM WASH					149	1490	1	0 μM WASP						3	10	2	5 μΜ VCA													54	520	2	buffer
	18	90	2	20 nM VCA					2	20	2	0.6 μM WASH					149	1490	1	0 μM WASP						3	10	2	5 μΜ VCA													8	60	2	buffer
	21	105	2	20 nM VCA					1	10	2	0.6 μM WASH					149	1490	1	0 μM WASP						3	10	2	5 μΜ VCA
	22	110	2	20 nM VCA					4	40	2	0.6 μM WASH					149	1490	1	0 μM WASP						3	10	2	5 μΜ VCA
	22	110	2	20 nM VCA					7	70	2	0.6 μM WASH					149	1490	1	0 μM WASP						3	10	2	5 μΜ VCA
	38	190	2	20 nM VCA					1	10	2	0.6 μM WASH					149	1490	1	0 μM WASP						3	10	2	5 μΜ VCA
	39	195	2	20 nM VCA					1	10	2	0.6 μM WASH					149	1490	1	0 μM WASP						3	10	2	5 μΜ VCA
	39	195	2	20 nM VCA					4	40	2	0.6 μM WASH					149	1490	1	0 μM WASP						4	20	2	5 μΜ VCA
	42	210	2	20 nM VCA					1	10	2	0.6 μM WASH					149	1490	1	0 μM WASP						4	20	2	5 μΜ VCA
	45	225	1	20 nM VCA					11	110	2	0.6 μM WASH					149	1490	1	0 μM WASP						5	30	2	5 μΜ VCA
	48	240	2	20 nM VCA					6	60	2	0.6 μM WASH					149	1490	1	0 μM WASP						5	30	1	5 μΜ VCA
	49	245	2	20 nM VCA					36	360	2	0.6 μM WASH														5	30	2	5 μΜ VCA
	50	250	2	20 nM VCA					12	120	2	0.6 μM WASH														6	40	2	5 μΜ VCA
	60	300	2	20 nM VCA					6	60	2	0.6 μM WASH														7	50	2	5 μΜ VCA
	63	315	2	20 nM VCA					5	50	2	0.6 μM WASH														7	50	2	5 μΜ VCA
	64	320	2	20 nM VCA					23	230	2	0.6 μM WASH														8	60	2	5 μΜ VCA
	66	330	2	20 nM VCA					43	430	2	0.6 μM WASH														8	60	2	5 μΜ VCA
	95	475	2	20 nM VCA					33	330	1	0.6 μM WASH														8	60	2	5 μΜ VCA
	98	490	1	20 nM VCA					8	80	2	0.6 μM WASH														8	60	1	5 μΜ VCA
	98	490	1	20 nM VCA					3	30	2	0.6 μM WASH														8	60	1	5 μΜ VCA
									1	10	2	0.6 μM WASH														8	60	1	5 μΜ VCA
									1	10	2	0.6 μM WASH														8	60	1	5 μΜ VCA
									1	10	2	0.6 μM WASH														8	60	1	5 μΜ VCA
									7	70	2	0.6 μM WASH														8	60	2	5 μΜ VCA
									10	100	2	0.6 μM WASH														9	70	2	5 μΜ VCA
									6	60	2	0.6 μM WASH														9	70	2	5 μΜ VCA
									9	90	2	0.6 μM WASH														9	70	1	5 μΜ VCA
									6	60	2	0.6 μM WASH														10	80	1	5 μΜ VCA
									4	40	2	0.6 μM WASH														10	80	1	5 μΜ VCA
									6	60	2	0.6 μM WASH														10	80	1	5 μΜ VCA
									1	10	2	0.6 μM WASH														10	80	1	5 μΜ VCA
									25	250	2	0.6 μM WASH														11	90	1	5 μΜ VCA
									20	200	2	0.6 μM WASH														11	90	1	5 μΜ VCA
									4	40	2	0.6 μM WASH														11	90	1	5 μΜ VCA
									2	20	2	0.6 μM WASH														12	100	1	5 μΜ VCA
									2	20	2	0.6 μM WASH														12	100	1	5 μΜ VCA
																										12	100	1	5 μΜ VCA
																										12	100	2	5 μΜ VCA
																										12	100	1	5 μΜ VCA
																										12	100	1	5 μΜ VCA
																										13	110	1	5 μΜ VCA
