# Supplementary material for: Regulation of branched versus linear Arp2/3‐generated actin filaments
Source: EMBO J. 2023 Mar 20;42(9):e113008. doi: 10.15252/embj.2022113008 (PMC10152144; doi:10.15252/embj.2022113008)
Supplement: Supplementary file 6 — Source Data for Figure 3 [file EMBJ-42-e113008-s004.zip › EMBOJ-2022-113008_SourceDataForFigure3.xlsx]

## Sheet: Fig 3
	time (s)	events	key
127	635	1	20 nM GMF
58	290	2	20 nM GMF
16	80	2	20 nM GMF
9	45	2	20 nM GMF
127	635	1	20 nM GMF
127	635	1	20 nM GMF
5	25	2	20 nM GMF
127	635	1	20 nM GMF
34	170	2	20 nM GMF
1	5	2	20 nM GMF
32	160	2	20 nM GMF
127	635	1	20 nM GMF
12	60	2	20 nM GMF
16	80	2	20 nM GMF
30	150	2	20 nM GMF
30	150	2	20 nM GMF
127	635	1	20 nM GMF
127	635	1	20 nM GMF
3	15	2	20 nM GMF
3	15	2	20 nM GMF
75	375	2	20 nM GMF
12	60	2	20 nM GMF
13	65	2	20 nM GMF
38	190	2	20 nM GMF
33	165	2	20 nM GMF
8	40	2	20 nM GMF
27	135	2	20 nM GMF
127	635	1	20 nM GMF
48	240	2	20 nM GMF
55	275	2	20 nM GMF
33	165	2	20 nM GMF
6	30	2	20 nM GMF
10	50	2	20 nM GMF
19	95	2	20 nM GMF
13	65	2	20 nM GMF
25	125	2	20 nM GMF
127	635	1	20 nM GMF
3	15	2	20 nM GMF
68	340	2	20 nM GMF
64	320	2	20 nM GMF
1	5	2	50 nM GMF
2	10	2	50 nM GMF
2	10	2	50 nM GMF
2	10	2	50 nM GMF
2	10	2	50 nM GMF
3	15	2	50 nM GMF
3	15	2	50 nM GMF
3	15	2	50 nM GMF
3	15	2	50 nM GMF
3	15	2	50 nM GMF
5	25	2	50 nM GMF
6	30	2	50 nM GMF
6	30	2	50 nM GMF
7	35	2	50 nM GMF
8	40	2	50 nM GMF
9	45	2	50 nM GMF
9	45	2	50 nM GMF
9	45	2	50 nM GMF
10	50	2	50 nM GMF
12	60	2	50 nM GMF
13	65	2	50 nM GMF
13	65	2	50 nM GMF
14	70	2	50 nM GMF
16	80	2	50 nM GMF
22	110	2	50 nM GMF
22	110	2	50 nM GMF
24	120	2	50 nM GMF
24	120	2	50 nM GMF
27	135	2	50 nM GMF
36	180	2	50 nM GMF
42	210	2	50 nM GMF
68	340	2	50 nM GMF
79	395	2	50 nM GMF
102	510	2	50 nM GMF
109	545	2	50 nM GMF
141	705	1	50 nM GMF
141	705	1	50 nM GMF
141	705	1	50 nM GMF
141	705	1	50 nM GMF
1	5	2	100 nM GMF
1	5	2	100 nM GMF
1	5	2	100 nM GMF
1	5	2	100 nM GMF
2	10	2	100 nM GMF
3	15	2	100 nM GMF
4	20	2	100 nM GMF
4	20	2	100 nM GMF
4	20	2	100 nM GMF
5	25	2	100 nM GMF
5	25	2	100 nM GMF
5	25	2	100 nM GMF
6	30	2	100 nM GMF
6	30	2	100 nM GMF
6	30	2	100 nM GMF
6	30	2	100 nM GMF
6	30	2	100 nM GMF
7	35	2	100 nM GMF
7	35	2	100 nM GMF
9	45	2	100 nM GMF
9	45	2	100 nM GMF
11	55	2	100 nM GMF
12	60	2	100 nM GMF
15	75	2	100 nM GMF
15	75	2	100 nM GMF
15	75	2	100 nM GMF
18	90	2	100 nM GMF
20	100	2	100 nM GMF
21	105	2	100 nM GMF
23	115	2	100 nM GMF
25	125	2	100 nM GMF
29	145	2	100 nM GMF
43	215	2	100 nM GMF
50	250	2	100 nM GMF
53	265	2	100 nM GMF
55	275	2	100 nM GMF
71	355	2	100 nM GMF
72	360	2	100 nM GMF
80	400	2	100 nM GMF
90	450	1	100 nM GMF
90	450	1	100 nM GMF
90	450	1	100 nM GMF
90	450	1	100 nM GMF
2	5	2	500 nM GMF
2	5	2	500 nM GMF
2	5	2	500 nM GMF
2	5	2	500 nM GMF
2	5	2	500 nM GMF
2	5	2	500 nM GMF
3	10	2	500 nM GMF
4	15	2	500 nM GMF
4	15	2	500 nM GMF
4	15	2	500 nM GMF
4	15	2	500 nM GMF
5	20	2	500 nM GMF
5	20	2	500 nM GMF
5	20	2	500 nM GMF
5	20	2	500 nM GMF
5	20	2	500 nM GMF
6	25	2	500 nM GMF
6	25	2	500 nM GMF
6	25	2	500 nM GMF
6	25	2	500 nM GMF
7	30	2	500 nM GMF
8	35	2	500 nM GMF
8	35	2	500 nM GMF
9	40	2	500 nM GMF
10	45	2	500 nM GMF
12	55	2	500 nM GMF
22	105	2	500 nM GMF
23	110	2	500 nM GMF
29	140	2	500 nM GMF
43	210	2	500 nM GMF
46	225	2	500 nM GMF
48	235	2	500 nM GMF
54	265	2	500 nM GMF
103	510	1	500 nM GMF
103	510	2	500 nM GMF
105	520	1	500 nM GMF
105	520	1	500 nM GMF
105	520	1	500 nM GMF
2	5	2	1000 nM GMF
2	5	2	1000 nM GMF
2	5	2	1000 nM GMF
2	5	2	1000 nM GMF
2	5	2	1000 nM GMF
3	10	2	1000 nM GMF
3	10	2	1000 nM GMF
3	10	2	1000 nM GMF
3	10	2	1000 nM GMF
3	10	2	1000 nM GMF
3	10	2	1000 nM GMF
4	15	2	1000 nM GMF
5	20	2	1000 nM GMF
5	20	2	1000 nM GMF
6	25	2	1000 nM GMF
6	25	2	1000 nM GMF
7	30	2	1000 nM GMF
7	30	2	1000 nM GMF
8	35	2	1000 nM GMF
8	35	2	1000 nM GMF
10	45	2	1000 nM GMF
10	45	2	1000 nM GMF
11	50	2	1000 nM GMF
11	50	2	1000 nM GMF
12	55	2	1000 nM GMF
13	60	2	1000 nM GMF
13	60	2	1000 nM GMF
18	85	2	1000 nM GMF
19	90	2	1000 nM GMF
22	105	2	1000 nM GMF
26	125	2	1000 nM GMF
30	145	2	1000 nM GMF
30	145	2	1000 nM GMF
32	155	2	1000 nM GMF
94	465	2	1000 nM GMF
111	550	1	1000 nM GMF
1	5	2	3000 nM GMF
1	5	2	3000 nM GMF
1	5	2	3000 nM GMF
2	10	2	3000 nM GMF
2	10	2	3000 nM GMF
2	10	2	3000 nM GMF
2	10	2	3000 nM GMF
2	10	2	3000 nM GMF
2	10	2	3000 nM GMF
3	15	2	3000 nM GMF
3	15	2	3000 nM GMF
4	20	2	3000 nM GMF
4	20	2	3000 nM GMF
5	25	2	3000 nM GMF
5	25	2	3000 nM GMF
6	30	2	3000 nM GMF
6	30	2	3000 nM GMF
6	30	2	3000 nM GMF
7	35	2	3000 nM GMF
7	35	2	3000 nM GMF
9	45	2	3000 nM GMF
10	50	2	3000 nM GMF
11	55	2	3000 nM GMF
11	55	2	3000 nM GMF
12	60	2	3000 nM GMF
14	70	2	3000 nM GMF
14	70	2	3000 nM GMF
14	70	2	3000 nM GMF
16	80	2	3000 nM GMF
18	90	2	3000 nM GMF
18	90	2	3000 nM GMF
19	95	2	3000 nM GMF
19	95	2	3000 nM GMF
22	110	2	3000 nM GMF
23	115	2	3000 nM GMF
23	115	2	3000 nM GMF
36	180	2	3000 nM GMF
46	230	2	3000 nM GMF
106	530	1	3000 nM GMF
