# Supplementary material for: Regulation of branched versus linear Arp2/3‐generated actin filaments
Source: EMBO J. 2023 Mar 20;42(9):e113008. doi: 10.15252/embj.2022113008 (PMC10152144; doi:10.15252/embj.2022113008)
Supplement: Supplementary file 7 — Source Data for Figure 4 [file EMBJ-42-e113008-s006.zip › EMBOJ-2022-113008_SourceDataForFigure4BCEF.xlsx]

## Sheet: Fig 4
4B GMF renucleation	ratio	supp	Condi		4C VCA renucleation	ratio	supp	Condi		Fig 4F											4H western	ratio	supp	Condi		4I VCA western	ratio	supp	Condi
	0.35	Replicate1	c1			0.42	Replicate1	c1		20210402												0.02	Replicate1	c1		1	0.03	Replicate1	c1
	0.36	Replicate2	c1			0.5	Replicate2	c1		uncapped	capped											0	Replicate2	c1		2	0	Replicate2	c1
	0.32	Replicate3	c1			0.47	Replicate3	c1														0.001	Replicate3	c1		3	0	Replicate3	c1
	0.36	Replicate1	c2			0.41	Replicate1	c2		actin (control1)	img 48	0.866667		SPIN90 Arp control	img 43	0.261905		0.5 VCA Repeat	img 43	0.471698		0	Replicate1	c2		4	0.022	Replicate1	c2
	0.4	Replicate2	c2			0.56	Replicate2	c2		s3		0.0860153		s3		0.132972		s1		0.134398		0.03	Replicate2	c2		5	0	Replicate2	c2
	0.35	Replicate3	c2			0.47	Replicate3	c2		28	2	n=60		2	11	n=42		14	16	n=53		0	Replicate3	c2		6	0.02	Replicate3	c2
	0.15	Replicate1	c3			0.22	Replicate1	c3		s2				s2								1	Replicate1	c3		7	1	Replicate1	c3
	0.18	Replicate2	c3			0.28	Replicate2	c3		24	6			5	11			11	12			1	Replicate2	c3		8	1	Replicate2	c3
	0.18	Replicate3	c3			0.25	Replicate3	c3						4	9							1	Replicate3	c3		9	1	Replicate3	c3
	0.51	Replicate1	c4			0.71	Replicate1	c4		sum				sum				sum				0.84	Replicate1	c4			0.89	Replicate2	c4
	0.43	Replicate2	c4			0.61	Replicate2	c4		52	8			11	31			25	28			0.82	Replicate2	c4			0.73	Replicate3	c4
	0.5	Replicate3	c4			0.57	Replicate3	c4														0.97	Replicate3	c4			0.51	Replicate1	c5
																						0.77	Replicate1	c5			0.61	Replicate2	c5
																						0.65	Replicate2	c5			0.59	Replicate3	c5
																						0.84	Replicate3	c5			0.15	Replicate1	c6
Replicate1	Uncapping	Total (n)			Replicate1	Uncapping	Total (n)			Repeat												0.53	Replicate1	c6			0.58	Replicate2	c6
																						0.56	Replicate2	c6			0.39	Replicate3	c6
2A1P	11	31	0.354839		2A1P	26	63	0.412698		actin repeat	img 28	0.895522		SPIN90 Arp control repeat	img 41	0.2		0.5 VCA Repeat1	img 46	0.514286		0.82	Replicate3	c6
2A1P +Arp	18	50	0.36		2A1P +Arp	21	50	0.42				0.0732434				0.0972432				0.117085
2A1P + GMF	7	47	0.148936		2A1P + VCA	14	65	0.215385		32	5	n=67		7	18	n=65	s2	17	13	n=70
2A1P + Arp + GMF	29	57	0.508772		2A1P + Arp + VCA	39	55	0.709091		28	2			6	34			8	12
																		11	9
										sum				sum				sum
										60	7			13	52			36	34
Replicate2	Uncapping	Total			Replicate2	Uncapping	Total
2A1P	4	11	0.363636		2A1P	10	20	0.5		20200813
2A1P +Arp	8	20	0.4		2A1P +Arp	9	16	0.5625
2A1P + GMF	5	28	0.178571		2A1P + VCA	11	40	0.275		actin repeat		0.88		SPIN90 Arp control repeat	img 41	0.2		0.5 VCA	img 38	0.55
2A1P + Arp + GMF	13	31	0.419355		2A1P + Arp + VCA	19	31	0.612903				0.0778127				0.0972432				0.116545
										22	3	n=25		4	16	n=20	s1	11	9	n=20
Replicate3	Uncapping	Total			Replicate3	Uncapping	Total				Control	SPIN90+Arp	VCA
										Replicate1	0.87	0.26	0.47
2A1P	9	28	0.321429		2A1P	14	30	0.466667		Replicate2	0.9	0.2	0.51
2A1P +Arp	7	20	0.35		2A1P +Arp	7	15	0.466667		Replicate3	0.88	0.2	0.55
2A1P + GMF	7	40	0.175		2A1P + VCA	5	20	0.25		ave	0.883333	0.22	0.51
2A1P + Arp + GMF	19	40	0.475		2A1P + Arp + VCA	17	30	0.566667		std	0.0152753	0.034641	0.04
										Fig 4E
										GMF 20200813
										actin (img 58)		0.79661		rp SPIN90+Arp		0.157895		rp GMF		0.491525
												n=				n=				n=
										47	12	59		9	48	57		29	30	59
										actin 2 img50		0.888889		SPIN90+Arp		0.0392157		GMF		0.622222
												n=				n=				n=
										56	7	63		2	49	51		28	17	45
										20200812
										actin 2 img50		0.85		rp SPIN90+Arp		0.217391		GMF2		0.52
												n=				n=				n=
										17	3	20		5	18	23		13	12	25
											Control	SPIN90+Arp	GMF
										Replicate1	0.8	0.16	0.49
										Replicate2	0.89	0.04	0.622
										Replicate3	0.85	0.22	0.52
										ave	0.846667	0.14	0.544
										std	0.0450925	0.0916515	0.0691954
