# Supplementary material for: Regulation of branched versus linear Arp2/3‐generated actin filaments
Source: EMBO J. 2023 Mar 20;42(9):e113008. doi: 10.15252/embj.2022113008 (PMC10152144; doi:10.15252/embj.2022113008)
Supplement: Supplementary file 8 — Source Data for Figure 5 [file EMBJ-42-e113008-s002.zip › EMBOJ-2022-113008_SourceDataForFigure5.xlsx]

## Sheet: Fig 5
	5A	Time (s)	events	key		5B	Time (s)	events	key		5C	Time (s)	events	key		5EF	Time (s)	events	key		5G	Time (s)	events	key
	36	340	1	Low_force		1	10	2	VCA_low force		2	20	2	GMF_low force		89	440	1	Buffer_0.1 pN		1	5	2	0.3 pN
	36	340	1	Low_force		1	10	2	VCA_low force		9	90	2	GMF_low force		89	440	1	Buffer_0.1 pN		1	5	2	0.3 pN
	36	340	1	Low_force		1	10	2	VCA_low force		18	180	2	GMF_low force		69	340	2	Buffer_0.1 pN		1	5	2	0.3 pN
	36	340	1	Low_force		1	10	2	VCA_low force		26	260	1	GMF_low force		41	200	2	Buffer_0.1 pN		1	5	2	0.3 pN
	36	340	1	Low_force		2	20	2	VCA_low force		26	260	1	GMF_low force		89	440	1	Buffer_0.1 pN		1	5	2	0.3 pN
	36	340	1	Low_force		2	20	2	VCA_low force		26	260	1	GMF_low force		56	275	1	Buffer_0.1 pN		1	5	2	0.3 pN
	36	340	1	Low_force		3	30	2	VCA_low force		26	260	1	GMF_low force		37	180	2	Buffer_0.1 pN		1	5	2	0.3 pN
	36	340	1	Low_force		3	30	2	VCA_low force		29	290	2	GMF_low force		4	15	2	Buffer_0.1 pN		1	5	2	0.3 pN
	77	750	1	Low_force		3	30	2	VCA_low force		30	300	2	GMF_low force		31	150	1	Buffer_0.1 pN		1	5	2	0.3 pN
	69	670	1	Low_force		3	30	2	VCA_low force		32	320	2	GMF_low force		59	290	1	Buffer_0.1 pN		2	10	2	0.3 pN
	69	670	1	Low_force		4	40	2	VCA_low force		33	330	2	GMF_low force		34	165	1	Buffer_0.1 pN		2	10	2	0.3 pN
	69	670	1	Low_force		4	40	2	VCA_low force		33	330	2	GMF_low force		27	130	2	Buffer_0.1 pN		2	10	2	0.3 pN
	69	670	1	Low_force		4	40	2	VCA_low force		35	350	2	GMF_low force		54	265	1	Buffer_0.1 pN		3	15	2	0.3 pN
	69	670	1	Low_force		5	50	2	VCA_low force		41	410	2	GMF_low force		24	115	1	Buffer_0.1 pN		3	15	2	0.3 pN
	69	670	1	Low_force		5	50	2	VCA_low force		42	420	2	GMF_low force		29	140	1	Buffer_0.1 pN		3	15	2	0.3 pN
	41	390	2	Low_force		5	50	2	VCA_low force		45	450	2	GMF_low force		54	265	1	Buffer_0.1 pN		3	15	2	0.3 pN
	74	720	1	Low_force		7	70	1	VCA_low force		47	470	2	GMF_low force		56	275	1	Buffer_0.1 pN		5	25	2	0.3 pN
	74	720	1	Low_force		8	80	1	VCA_low force		51	510	2	GMF_low force		34	165	1	Buffer_0.1 pN		5	25	2	0.3 pN
	74	720	1	Low_force		8	80	2	VCA_low force		58	580	2	GMF_low force		5	20	2	Buffer_0.1 pN		6	30	2	0.3 pN
	49	470	2	Low_force		9	90	2	VCA_low force		63	630	2	GMF_low force		62	305	2	Buffer_0.1 pN		6	30	2	0.3 pN
	77	750	1	Low_force		10	100	2	VCA_low force		63	630	2	GMF_low force		88	435	2	Buffer_0.1 pN		6	30	2	0.3 pN
	77	750	1	Low_force		13	130	1	VCA_low force		69	690	1	GMF_low force		44	215	1	Buffer_0.1 pN		6	30	2	0.3 pN
	17	150	1	Low_force		14	140	2	VCA_low force		69	690	1	GMF_low force		36	175	1	Buffer_0.1 pN		8	40	2	0.3 pN
	17	150	1	Low_force		14	140	2	VCA_low force		69	690	1	GMF_low force		64	315	1	Buffer_0.1 pN		9	45	2	0.3 pN
	17	150	1	Low_force		16	160	2	VCA_low force		69	690	1	GMF_low force		48	235	1	Buffer_0.1 pN		10	50	2	0.3 pN
	5	30	2	Low_force		17	170	2	VCA_low force		69	690	1	GMF_low force		41	200	1	Buffer_0.1 pN		10	50	2	0.3 pN
	17	150	1	Low_force		17	170	2	VCA_low force		69	690	1	GMF_low force		44	215	2	Buffer_0.1 pN		12	60	2	0.3 pN
	10	80	2	Low_force		17	170	2	VCA_low force		69	690	1	GMF_low force		67	330	1	Buffer_0.1 pN		12	60	2	0.3 pN
	17	150	1	Low_force		17	170	2	VCA_low force		69	690	1	GMF_low force		10	45	2	Buffer_0.1 pN		15	75	2	0.3 pN
	63	610	1	Low_force		17	170	2	VCA_low force		69	690	1	GMF_low force		47	230	1	Buffer_0.1 pN		16	80	2	0.3 pN
	47	450	1	Low_force		18	180	2	VCA_low force		69	690	1	GMF_low force		40	195	1	Buffer_0.1 pN		25	125	2	0.3 pN
	47	450	1	Low_force		18	180	2	VCA_low force		69	690	1	GMF_low force		89	440	1	Buffer_0.1 pN		27	135	2	0.3 pN
	47	450	1	Low_force		19	190	2	VCA_low force		69	690	1	GMF_low force		42	205	2	Buffer_0.1 pN		39	195	2	0.3 pN
	47	450	1	Low_force		20	200	2	VCA_low force		69	690	1	GMF_low force		40	195	1	Buffer_0.1 pN		54	270	2	0.3 pN
	69	670	1	Low_force		22	220	2	VCA_low force		69	690	1	GMF_low force		89	440	1	Buffer_0.1 pN		65	325	1	0.3 pN
	58	560	2	Low_force		28	280	1	VCA_low force		69	690	1	GMF_low force		18	85	2	Buffer_0.1 pN		1	5	2	1.9 pN
	69	670	1	Low_force		28	280	1	VCA_low force		69	690	1	GMF_low force		9	40	2	Buffer_0.1 pN		1	5	2	1.9 pN
	69	670	1	Low_force		28	280	1	VCA_low force		69	690	1	GMF_low force		3	10	2	Buffer_0.1 pN		1	5	2	1.9 pN
	69	670	1	Low_force		30	300	2	VCA_low force		69	690	1	GMF_low force		37	180	2	Buffer_0.1 pN		1	5	2	1.9 pN
	77	750	1	Low_force		30	300	2	VCA_low force		69	690	1	GMF_low force		47	230	1	Buffer_0.1 pN		1	5	2	1.9 pN
	77	750	1	Low_force		31	310	2	VCA_low force		69	690	1	GMF_low force		15	70	2	Buffer_0.1 pN		2	10	2	1.9 pN
	77	750	1	Low_force		32	320	2	VCA_low force		69	690	1	GMF_low force		89	440	1	Buffer_0.1 pN		2	10	2	1.9 pN
	77	750	1	Low_force		34	340	2	VCA_low force		69	690	1	GMF_low force		28	135	2	Buffer_0.1 pN		3	15	2	1.9 pN
	77	750	1	Low_force		35	350	2	VCA_low force		1	10	2	GMF_middle force		49	240	2	Buffer_0.1 pN		3	15	2	1.9 pN
	37	350	1	Low_force		39	390	2	VCA_low force		1	10	2	GMF_middle force		30	145	2	Buffer_0.1 pN		4	20	2	1.9 pN
	37	350	1	Low_force		47	470	2	VCA_low force		1	10	2	GMF_middle force		3	10	2	Buffer_0.1 pN		5	25	2	1.9 pN
	37	350	1	Low_force		47	470	2	VCA_low force		2	20	2	GMF_middle force		47	230	1	Buffer_0.1 pN		5	25	2	1.9 pN
	37	350	1	Low_force		49	490	2	VCA_low force		2	20	2	GMF_middle force		47	230	1	Buffer_0.1 pN		5	25	2	1.9 pN
	67	650	1	Low_force		51	510	2	VCA_low force		3	30	2	GMF_middle force		15	70	2	Buffer_0.1 pN		5	25	2	1.9 pN
	67	650	1	Low_force		55	550	2	VCA_low force		4	40	2	GMF_middle force		4	15	2	Buffer_0.1 pN		6	30	2	1.9 pN
	67	650	1	Low_force		59	590	2	VCA_low force		4	40	2	GMF_middle force		51	250	1	Buffer_0.1 pN		6	30	2	1.9 pN
	67	650	1	Low_force		60	600	1	VCA_low force		4	40	2	GMF_middle force		51	250	1	Buffer_1.5 pN		6	30	2	1.9 pN
	67	650	1	Low_force		69	690	1	VCA_low force		6	60	2	GMF_middle force		43	210	1	Buffer_1.5 pN		7	35	2	1.9 pN
	67	650	1	Low_force		1	10	2	VCA_middle force		7	70	2	GMF_middle force		47	230	1	Buffer_1.5 pN		7	35	2	1.9 pN
	67	650	1	Low_force		1	10	2	VCA_middle force		9	90	2	GMF_middle force		35	170	2	Buffer_1.5 pN		9	45	2	1.9 pN
	47	450	2	Low_force		1	10	2	VCA_middle force		10	100	2	GMF_middle force		51	250	1	Buffer_1.5 pN		12	60	2	1.9 pN
	54	520	2	Low_force		1	10	2	VCA_middle force		11	110	2	GMF_middle force		51	250	1	Buffer_1.5 pN		18	90	2	1.9 pN
	8	60	2	Low_force		1	10	2	VCA_middle force		11	110	2	GMF_middle force		2	5	2	Buffer_1.5 pN		18	90	2	1.9 pN
	3	20	2	High_force		1	10	2	VCA_middle force		11	110	2	GMF_middle force		7	30	2	Buffer_1.5 pN		26	130	2	1.9 pN
	24	230	1	High_force		1	10	2	VCA_middle force		12	120	2	GMF_middle force		51	250	1	Buffer_1.5 pN		27	135	2	1.9 pN
	1	0	2	High_force		1	10	2	VCA_middle force		12	120	2	GMF_middle force		17	80	2	Buffer_1.5 pN		30	150	2	1.9 pN
	24	230	1	High_force		1	10	2	VCA_middle force		17	170	2	GMF_middle force		33	160	2	Buffer_1.5 pN		31	155	2	1.9 pN
	24	230	1	High_force		1	10	2	VCA_middle force		20	200	2	GMF_middle force		47	230	1	Buffer_1.5 pN		33	165	2	1.9 pN
	13	120	2	High_force		1	10	2	VCA_middle force		21	210	2	GMF_middle force		51	250	1	Buffer_1.5 pN		54	270	2	1.9 pN
	24	230	1	High_force		1	10	2	VCA_middle force		23	230	2	GMF_middle force		20	95	2	Buffer_1.5 pN		61	305	1	1.9 pN
	3	20	2	High_force		1	10	2	VCA_middle force		26	260	2	GMF_middle force		44	215	2	Buffer_1.5 pN		61	305	1	1.9 pN
	15	140	2	High_force		1	10	2	VCA_middle force		27	270	2	GMF_middle force		21	100	2	Buffer_1.5 pN		1	5	2	1.1 pN
	24	230	1	High_force		1	10	2	VCA_middle force		28	280	2	GMF_middle force		17	80	2	Buffer_1.5 pN		1	5	2	1.1 pN
	5	40	2	High_force		1	10	2	VCA_middle force		28	280	2	GMF_middle force		51	250	1	Buffer_1.5 pN		1	5	2	1.1 pN
	2	10	2	High_force		1	10	2	VCA_middle force		34	340	2	GMF_middle force		40	195	2	Buffer_1.5 pN		1	5	2	1.1 pN
	2	10	2	High_force		1	10	2	VCA_middle force		34	340	2	GMF_middle force		51	250	1	Buffer_1.5 pN		1	5	2	1.1 pN
	3	20	2	High_force		1	10	2	VCA_middle force		45	450	2	GMF_middle force		51	250	1	Buffer_1.5 pN		1	5	2	1.1 pN
	3	20	2	High_force		1	10	2	VCA_middle force		47	470	2	GMF_middle force		42	205	1	Buffer_1.5 pN		1	5	2	1.1 pN
	24	230	1	High_force		1	10	2	VCA_middle force		48	480	2	GMF_middle force		51	250	1	Buffer_1.5 pN		1	5	2	1.1 pN
	10	90	2	High_force		2	20	2	VCA_middle force		51	510	2	GMF_middle force		51	250	1	Buffer_1.5 pN		2	10	2	1.1 pN
	11	100	2	High_force		2	20	2	VCA_middle force		61	610	1	GMF_middle force		43	210	2	Buffer_1.5 pN		2	10	2	1.1 pN
	24	230	1	High_force		3	30	2	VCA_middle force		61	610	1	GMF_middle force		51	250	1	Buffer_1.5 pN		2	10	2	1.1 pN
	3	20	2	High_force		3	30	2	VCA_middle force		61	610	1	GMF_middle force		51	250	1	Buffer_1.5 pN		2	10	2	1.1 pN
	12	110	2	High_force		3	30	2	VCA_middle force		61	610	1	GMF_middle force		10	45	2	Buffer_1.5 pN		2	10	2	1.1 pN
	2	10	2	High_force		4	40	1	VCA_middle force		61	610	1	GMF_middle force		51	250	1	Buffer_1.5 pN		3	15	2	1.1 pN
	7	60	2	High_force		4	40	1	VCA_middle force		61	610	1	GMF_middle force		51	250	1	Buffer_1.5 pN		3	15	2	1.1 pN
	22	210	2	High_force		4	40	1	VCA_middle force		61	610	1	GMF_middle force		51	250	1	Buffer_1.5 pN		4	20	2	1.1 pN
	5	40	2	High_force		4	40	1	VCA_middle force		61	610	1	GMF_middle force		14	65	2	Buffer_1.5 pN		4	20	2	1.1 pN
	16	150	2	High_force		4	40	1	VCA_middle force		61	610	1	GMF_middle force		51	250	1	Buffer_1.5 pN		4	20	2	1.1 pN
	21	200	1	High_force		4	40	2	VCA_middle force		61	610	1	GMF_middle force		3	10	2	Buffer_1.5 pN		4	20	2	1.1 pN
	21	200	1	High_force		4	40	2	VCA_middle force		61	610	1	GMF_middle force		51	250	1	Buffer_1.5 pN		5	25	2	1.1 pN
	6	50	2	High_force		5	50	2	VCA_middle force		61	610	1	GMF_middle force		51	250	1	Buffer_1.5 pN		5	25	2	1.1 pN
	20	190	1	High_force		6	60	2	VCA_middle force		61	610	1	GMF_middle force		51	250	1	Buffer_1.5 pN		6	30	2	1.1 pN
	7	60	2	High_force		6	60	2	VCA_middle force		61	610	1	GMF_middle force		51	250	1	Buffer_1.5 pN		6	30	2	1.1 pN
	3	20	2	High_force		6	60	2	VCA_middle force		61	610	1	GMF_middle force		47	230	1	Buffer_1.5 pN		6	30	2	1.1 pN
	24	230	1	High_force		6	60	2	VCA_middle force		61	610	1	GMF_middle force		2	5	2	VCA_0.1 pN		9	45	2	1.1 pN
	7	60	2	High_force		7	70	2	VCA_middle force		61	610	1	GMF_middle force		2	5	2	VCA_0.1 pN		11	55	2	1.1 pN
	13	120	2	High_force		7	70	2	VCA_middle force		61	610	1	GMF_middle force		2	5	2	VCA_0.1 pN		15	75	2	1.1 pN
	23	220	2	High_force		7	70	2	VCA_middle force		61	610	1	GMF_middle force		2	5	2	VCA_0.1 pN		20	100	2	1.1 pN
	24	230	1	High_force		8	80	2	VCA_middle force		61	610	1	GMF_middle force		2	5	2	VCA_0.1 pN		21	105	2	1.1 pN
	1	0	2	High_force		8	80	2	VCA_middle force		61	610	1	GMF_middle force		3	10	2	VCA_0.1 pN		24	120	1	1.1 pN
	17	160	2	High_force		8	80	2	VCA_middle force		1	10	2	GMF_high force		3	10	2	VCA_0.1 pN		25	125	2	1.1 pN
	24	230	1	High_force		8	80	2	VCA_middle force		1	10	2	GMF_high force		3	10	2	VCA_0.1 pN		29	145	2	1.1 pN
	3	20	2	High_force		9	90	2	VCA_middle force		1	10	2	GMF_high force		4	15	2	VCA_0.1 pN		30	150	2	1.1 pN
	5	40	2	High_force		10	100	2	VCA_middle force		1	10	2	GMF_high force		5	20	2	VCA_0.1 pN		46	230	2	1.1 pN
	24	230	1	High_force		11	110	2	VCA_middle force		2	20	2	GMF_high force		5	20	2	VCA_0.1 pN		61	305	1	1.1 pN
	4	30	2	High_force		12	120	2	VCA_middle force		2	20	2	GMF_high force		5	20	2	VCA_0.1 pN
	15	140	2	High_force		12	120	2	VCA_middle force		2	20	2	GMF_high force		6	25	2	VCA_0.1 pN
	16	150	2	High_force		13	130	2	VCA_middle force		2	20	2	GMF_high force		7	30	2	VCA_0.1 pN
	24	230	1	High_force		13	130	2	VCA_middle force		3	30	2	GMF_high force		8	35	2	VCA_0.1 pN
	1	0	2	High_force		14	140	2	VCA_middle force		3	30	2	GMF_high force		8	35	2	VCA_0.1 pN
	7	60	2	High_force		14	140	2	VCA_middle force		3	30	2	GMF_high force		8	35	2	VCA_0.1 pN
	10	90	2	High_force		15	150	2	VCA_middle force		3	30	2	GMF_high force		10	45	2	VCA_0.1 pN
						16	160	2	VCA_middle force		3	30	2	GMF_high force		13	60	2	VCA_0.1 pN
						16	160	2	VCA_middle force		4	40	2	GMF_high force		15	70	2	VCA_0.1 pN
						16	160	2	VCA_middle force		4	40	2	GMF_high force		17	80	2	VCA_0.1 pN
						18	180	2	VCA_middle force		4	40	2	GMF_high force		20	95	2	VCA_0.1 pN
						19	190	2	VCA_middle force		4	40	2	GMF_high force		21	100	2	VCA_0.1 pN
						20	200	2	VCA_middle force		4	40	2	GMF_high force		33	160	2	VCA_0.1 pN
						21	210	2	VCA_middle force		5	50	2	GMF_high force		38	185	2	VCA_0.1 pN
						23	230	2	VCA_middle force		6	60	2	GMF_high force		41	200	1	VCA_0.1 pN
						25	250	2	VCA_middle force		6	60	2	GMF_high force		62	305	2	VCA_0.1 pN
						26	260	2	VCA_middle force		7	70	2	GMF_high force		70	345	2	VCA_0.1 pN
						29	290	1	VCA_middle force		7	70	2	GMF_high force		2	5	2	VCA_1.5 pN
						30	300	1	VCA_middle force		9	90	2	GMF_high force		2	5	2	VCA_1.5 pN
						32	320	2	VCA_middle force		10	100	2	GMF_high force		2	5	2	VCA_1.5 pN
						32	320	2	VCA_middle force		12	120	2	GMF_high force		2	5	2	VCA_1.5 pN
						34	340	2	VCA_middle force		13	130	1	GMF_high force		2	5	2	VCA_1.5 pN
						60	600	2	VCA_middle force		16	160	2	GMF_high force		2	5	2	VCA_1.5 pN
						61	610	1	VCA_middle force		20	200	2	GMF_high force		2	5	2	VCA_1.5 pN
						1	10	2	VCA_high force		23	230	1	GMF_high force		2	5	2	VCA_1.5 pN
						1	10	2	VCA_high force		23	230	2	GMF_high force		2	5	2	VCA_1.5 pN
						1	10	2	VCA_high force		25	250	1	GMF_high force		4	15	2	VCA_1.5 pN
						1	10	2	VCA_high force		25	250	1	GMF_high force		4	15	2	VCA_1.5 pN
						1	10	2	VCA_high force		25	250	1	GMF_high force		4	15	2	VCA_1.5 pN
						1	10	2	VCA_high force		13	120	2	control		5	20	2	VCA_1.5 pN
						1	10	2	VCA_high force		13	120	2	control		5	20	2	VCA_1.5 pN
						1	10	2	VCA_high force		13	120	2	control		6	25	2	VCA_1.5 pN
						1	10	2	VCA_high force		16	150	2	control		6	25	2	VCA_1.5 pN
						1	10	2	VCA_high force		19	180	2	control		8	35	2	VCA_1.5 pN
						1	10	2	VCA_high force		25	240	1	control		8	35	2	VCA_1.5 pN
						1	10	2	VCA_high force		25	240	1	control		9	40	2	VCA_1.5 pN
						1	10	2	VCA_high force		25	240	1	control		9	40	2	VCA_1.5 pN
						1	10	2	VCA_high force		28	270	2	control		10	45	2	VCA_1.5 pN
						1	10	2	VCA_high force		29	280	2	control		10	45	2	VCA_1.5 pN
						1	10	2	VCA_high force		30	290	2	control		11	50	2	VCA_1.5 pN
						1	10	2	VCA_high force		33	320	1	control		11	50	2	VCA_1.5 pN
						1	10	2	VCA_high force		33	320	1	control		11	50	2	VCA_1.5 pN
						1	10	2	VCA_high force		33	320	1	control		12	55	2	VCA_1.5 pN
						1	10	2	VCA_high force		36	350	1	control		18	85	2	VCA_1.5 pN
						1	10	2	VCA_high force		38	370	2	control		20	95	2	VCA_1.5 pN
						1	10	2	VCA_high force		39	380	2	control		21	100	2	VCA_1.5 pN
						1	10	2	VCA_high force		39	380	2	control		21	100	2	VCA_1.5 pN
						1	10	2	VCA_high force		41	400	2	control		24	115	2	VCA_1.5 pN
						1	10	2	VCA_high force		44	430	2	control		27	130	2	VCA_1.5 pN
						2	20	2	VCA_high force		52	510	1	control		28	135	2	VCA_1.5 pN
						2	20	2	VCA_high force		53	520	1	control		32	155	2	VCA_1.5 pN
						2	20	2	VCA_high force		53	520	1	control		36	175	2	VCA_1.5 pN
						2	20	2	VCA_high force		53	520	2	control		40	195	1	VCA_1.5 pN
						2	20	2	VCA_high force		54	530	1	control		41	200	1	VCA_1.5 pN
						2	20	2	VCA_high force		54	530	1	control		41	200	2	VCA_1.5 pN
						2	20	2	VCA_high force		55	540	2	control		47	230	1	VCA_1.5 pN
						2	20	2	VCA_high force		56	550	1	control		14	65	2	VCA_1.5 pN
						2	20	2	VCA_high force		56	550	1	control		2	5	2	VCA_1.5 pN
						2	20	2	VCA_high force		61	600	1	control		4	15	2	VCA_1.5 pN
						2	20	2	VCA_high force		61	600	1	control		21	100	2	VCA_1.5 pN
						3	30	2	VCA_high force		61	600	1	control		1	5	2	1VCA_0.1 pN
						3	30	2	VCA_high force		61	600	1	control		1	5	2	1VCA_0.1 pN
						3	30	2	VCA_high force		61	600	1	control		1	5	2	1VCA_0.1 pN
						3	30	2	VCA_high force		63	620	1	control		1	5	2	1VCA_0.1 pN
						3	30	2	VCA_high force		68	670	1	control		1	5	2	1VCA_0.1 pN
						3	30	2	VCA_high force		68	670	1	control		1	5	2	1VCA_0.1 pN
						3	30	2	VCA_high force		68	670	1	control		1	5	2	1VCA_0.1 pN
						3	30	2	VCA_high force		70	690	2	control		1	5	2	1VCA_0.1 pN
						4	40	2	VCA_high force		71	700	1	control		1	5	2	1VCA_0.1 pN
						5	50	2	VCA_high force		71	700	1	control		1	5	2	1VCA_0.1 pN
						5	50	2	VCA_high force		71	700	1	control		2	10	2	1VCA_0.1 pN
						5	50	2	VCA_high force		71	700	1	control		2	10	2	1VCA_0.1 pN
						5	50	2	VCA_high force		71	700	1	control		2	10	2	1VCA_0.1 pN
						5	50	2	VCA_high force		72	710	1	control		2	10	2	1VCA_0.1 pN
						5	50	2	VCA_high force		74	730	1	control		2	10	2	1VCA_0.1 pN
						6	60	2	VCA_high force		74	730	1	control		3	15	2	1VCA_0.1 pN
						6	60	2	VCA_high force		74	730	1	control		3	15	2	1VCA_0.1 pN
						6	60	2	VCA_high force		83	820	1	control		3	15	2	1VCA_0.1 pN
						7	70	2	VCA_high force		85	840	1	control		3	15	2	1VCA_0.1 pN
						7	70	2	VCA_high force		91	900	1	control		3	15	2	1VCA_0.1 pN
						8	80	2	VCA_high force							3	15	2	1VCA_0.1 pN
						9	90	2	VCA_high force							3	15	2	1VCA_0.1 pN
						9	90	2	VCA_high force							4	20	2	1VCA_0.1 pN
						9	90	2	VCA_high force							5	25	2	1VCA_0.1 pN
						9	90	2	VCA_high force							5	25	2	1VCA_0.1 pN
						10	100	2	VCA_high force							5	25	2	1VCA_0.1 pN
						11	110	2	VCA_high force							6	30	2	1VCA_0.1 pN
						12	120	1	VCA_high force							6	30	1	1VCA_0.1 pN
						12	120	1	VCA_high force							6	30	2	1VCA_0.1 pN
						12	120	2	VCA_high force							7	35	2	1VCA_0.1 pN
						14	140	2	VCA_high force							8	40	2	1VCA_0.1 pN
						14	140	1	VCA_high force							10	50	2	1VCA_0.1 pN
						15	150	2	VCA_high force							10	50	2	1VCA_0.1 pN
						15	150	1	VCA_high force							11	55	2	1VCA_0.1 pN
						19	190	1	VCA_high force							11	55	2	1VCA_0.1 pN
						19	190	1	VCA_high force							15	75	2	1VCA_0.1 pN
						22	220	2	VCA_high force							16	80	2	1VCA_0.1 pN
						25	250	1	VCA_high force							17	85	2	1VCA_0.1 pN
																18	90	1	1VCA_0.1 pN
																20	100	1	1VCA_0.1 pN
																24	120	1	1VCA_0.1 pN
																1	10	2	1VCA_1.5 pN
																16	160	2	1VCA_1.5 pN
																1	10	2	1VCA_1.5 pN
																1	10	2	1VCA_1.5 pN
																1	10	2	1VCA_1.5 pN
																2	20	2	1VCA_1.5 pN
																1	10	2	1VCA_1.5 pN
																3	30	2	1VCA_1.5 pN
																8	80	2	1VCA_1.5 pN
																1	10	2	1VCA_1.5 pN
																1	10	2	1VCA_1.5 pN
																1	10	2	1VCA_1.5 pN
																1	10	2	1VCA_1.5 pN
																1	10	2	1VCA_1.5 pN
																1	10	2	1VCA_1.5 pN
																6	60	2	1VCA_1.5 pN
																7	70	2	1VCA_1.5 pN
																2	20	2	1VCA_1.5 pN
																10	100	2	1VCA_1.5 pN
																1	10	2	1VCA_1.5 pN
																1	10	2	1VCA_1.5 pN
																1	10	2	1VCA_1.5 pN
																1	10	2	1VCA_1.5 pN
																1	10	2	1VCA_1.5 pN
																3	30	2	1VCA_1.5 pN
																1	10	2	1VCA_1.5 pN
																1	10	2	1VCA_1.5 pN
																5	50	2	1VCA_1.5 pN
																2	20	2	1VCA_1.5 pN
																1	10	2	1VCA_1.5 pN
																2	20	2	1VCA_1.5 pN
																23	230	1	1VCA_1.5 pN
																3	30	2	1VCA_1.5 pN
																4	40	2	1VCA_1.5 pN
																11	110	2	1VCA_1.5 pN
																2	20	2	1VCA_1.5 pN
																1	10	2	1VCA_1.5 pN
																9	90	2	1VCA_1.5 pN
																1	10	2	1VCA_1.5 pN
																12	120	2	1VCA_1.5 pN
