# Supplementary material for: Regulation of branched versus linear Arp2/3‐generated actin filaments
Source: EMBO J. 2023 Mar 20;42(9):e113008. doi: 10.15252/embj.2022113008 (PMC10152144; doi:10.15252/embj.2022113008)
Supplement: Supplementary file 9 — Source Data for Figure 6 [file EMBJ-42-e113008-s003.zip › EMBOJ-2022-113008_SourceDataForFigure6.xlsx]

## Sheet: Fig 6
	6A	Time (s)	Events	key		6B	Time	event	Key
	61	610	1	Buffer_5 min		4	30	2	VCA_5min
	61	610	1	Buffer_5 min		3	20	2	VCA_5min
	61	610	1	Buffer_5 min		2	10	2	VCA_5min
	24	240	1	Buffer_5 min		4	30	2	VCA_5min
	61	610	1	Buffer_5 min		9	80	2	VCA_5min
	45	450	2	Buffer_5 min		4	30	2	VCA_5min
	61	610	1	Buffer_5 min		2	10	2	VCA_5min
	61	610	1	Buffer_5 min		2	10	2	VCA_5min
	61	610	1	Buffer_5 min		16	150	2	VCA_5min
	61	610	1	Buffer_5 min		4	30	2	VCA_5min
	46	460	2	Buffer_5 min		2	10	2	VCA_5min
	61	610	1	Buffer_5 min		2	10	2	VCA_5min
	61	610	1	Buffer_5 min		4	30	2	VCA_5min
	61	610	1	Buffer_5 min		2	10	2	VCA_5min
	61	610	1	Buffer_5 min		12	110	2	VCA_5min
	61	610	1	Buffer_5 min		3	20	2	VCA_5min
	61	610	1	Buffer_5 min		9	80	2	VCA_5min
	48	480	2	Buffer_5 min		6	50	2	VCA_5min
	61	610	1	Buffer_5 min		6	50	2	VCA_5min
	61	610	1	Buffer_5 min		1	5	2	VCA_25min
	17	170	2	Buffer_5 min		1	5	2	VCA_25min
	17	170	2	Buffer_5 min		1	5	2	VCA_25min
	61	610	1	Buffer_5 min		1	5	2	VCA_25min
	61	610	1	Buffer_5 min		1	5	2	VCA_25min
	61	610	1	Buffer_5 min		1	5	2	VCA_25min
	58	580	2	Buffer_5 min		1	5	2	VCA_25min
	61	610	1	Buffer_5 min		1	5	2	VCA_25min
	61	610	1	Buffer_5 min		1	5	2	VCA_25min
	61	610	1	Buffer_5 min		1	5	2	VCA_25min
	61	610	1	Buffer_5 min		2	10	2	VCA_25min
	10	100	1	Buffer_5 min		2	10	2	VCA_25min
	61	610	1	Buffer_5 min		2	10	2	VCA_25min
	61	610	1	Buffer_5 min		2	10	2	VCA_25min
	61	610	1	Buffer_5 min		2	10	2	VCA_25min
	2	20	1	Buffer_5 min		3	15	2	VCA_25min
	2	20	1	Buffer_5 min		3	15	2	VCA_25min
	29	290	2	Buffer_5 min		3	15	2	VCA_25min
	61	610	1	Buffer_5 min		3	15	2	VCA_25min
	24	240	2	Buffer_5 min		3	15	2	VCA_25min
	61	610	1	Buffer_5 min		3	15	2	VCA_25min
	61	610	1	Buffer_5 min		3	15	2	VCA_25min
	61	610	1	Buffer_5 min		4	20	2	VCA_25min
	28	280	2	Buffer_5 min		5	25	2	VCA_25min
	55	550	2	Buffer_5 min		5	25	2	VCA_25min
	61	610	1	Buffer_5 min		5	25	2	VCA_25min
	40	400	2	Buffer_5 min		6	30	2	VCA_25min
	61	610	1	Buffer_5 min		6	30	1	VCA_25min
	61	610	1	Buffer_5 min		6	30	2	VCA_25min
	61	610	1	Buffer_5 min		7	35	2	VCA_25min
	5	50	1	Buffer_25 min		8	40	2	VCA_25min
	5	50	1	Buffer_25 min		10	50	2	VCA_25min
	16	160	2	Buffer_25 min		10	50	2	VCA_25min
	16	160	2	Buffer_25 min		11	55	2	VCA_25min
	7	70	2	Buffer_25 min		11	55	2	VCA_25min
	61	610	1	Buffer_25 min		15	75	2	VCA_25min
	61	610	1	Buffer_25 min		16	80	2	VCA_25min
	2	20	2	Buffer_25 min		17	85	2	VCA_25min
	28	280	2	Buffer_25 min		18	90	1	VCA_25min
	2	20	2	Buffer_25 min		20	100	1	VCA_25min
	4	40	2	Buffer_25 min		24	120	1	VCA_25min
	61	610	1	Buffer_25 min		2	20	2	25min
	61	610	1	Buffer_25 min		5	50	2	25min
	42	420	2	Buffer_25 min		10	100	2	25min
	17	170	2	Buffer_25 min		14	140	2	25min
	61	610	1	Buffer_25 min		15	150	2	25min
	6	60	2	Buffer_25 min		17	170	1	25min
	37	370	2	Buffer_25 min		18	180	1	25min
	11	110	2	Buffer_25 min		21	210	2	25min
	25	250	2	Buffer_25 min		23	230	1	25min
	32	320	1	Buffer_25 min		26	260	2	25min
	61	610	1	Buffer_25 min		26	260	2	25min
	61	610	1	Buffer_25 min		27	270	2	25min
	21	210	1	Buffer_25 min		31	310	1	25min
	24	240	2	Buffer_25 min		31	310	1	25min
	45	450	1	Buffer_25 min		32	320	1	25min
	45	450	1	Buffer_25 min		36	360	2	25min
	2	20	2	Buffer_25 min		41	410	1	25min
	10	100	2	Buffer_25 min		42	420	1	25min
	4	40	2	Buffer_25 min		46	460	2	25min
	50	500	2	Buffer_25 min		46	460	1	25min
	23	230	2	Buffer_25 min		46	460	1	25min
	61	610	1	Buffer_25 min		53	530	2	25min
	61	610	1	Buffer_25 min		60	600	1	25min
	20	200	2	Buffer_25 min		64	640	1	25min
	61	610	1	Buffer_25 min		64	640	1	25min
	61	610	1	Buffer_25 min		64	640	1	25min
	61	610	1	Buffer_25 min		64	640	1	25min
	34	340	2	Buffer_25 min		64	640	1	25min
	1	10	2	VCA_5 min		64	640	1	25min
	2	20	2	VCA_5 min		64	640	1	25min
	2	20	2	VCA_5 min		64	640	1	25min
	2	20	2	VCA_5 min		64	640	1	25min
	3	30	2	VCA_5 min		64	640	1	25min
	4	40	2	VCA_5 min		64	640	1	25min
	4	40	2	VCA_5 min		64	640	1	25min
	5	50	2	VCA_5 min		64	640	1	25min
	8	80	2	VCA_5 min		64	640	1	25min
	8	80	2	VCA_5 min		64	640	1	25min
	8	80	2	VCA_5 min		64	640	1	25min
	9	90	2	VCA_5 min		64	640	1	25min
	9	90	2	VCA_5 min		64	640	1	25min
	9	90	2	VCA_5 min		64	640	1	25min
	9	90	2	VCA_5 min		1	10	2	5min
	10	100	2	VCA_5 min		1	10	2	5min
	11	110	2	VCA_5 min		2	20	2	5min
	11	110	2	VCA_5 min		2	20	2	5min
	12	120	2	VCA_5 min		4	40	2	5min
	14	140	2	VCA_5 min		5	50	2	5min
	16	160	2	VCA_5 min		6	60	2	5min
	18	180	2	VCA_5 min		7	70	2	5min
	18	180	2	VCA_5 min		10	100	2	5min
	19	190	2	VCA_5 min		11	110	2	5min
	21	210	2	VCA_5 min		13	130	2	5min
	22	220	2	VCA_5 min		15	150	2	5min
	22	220	2	VCA_5 min		21	210	2	5min
	25	250	2	VCA_5 min		30	300	2	5min
	28	280	2	VCA_5 min		32	320	2	5min
	28	280	2	VCA_5 min		33	330	2	5min
	33	330	2	VCA_5 min		35	350	2	5min
	41	410	2	VCA_5 min		35	350	2	5min
	44	440	2	VCA_5 min		35	350	2	5min
	50	500	2	VCA_5 min		42	420	2	5min
	51	510	2	VCA_5 min		46	460	2	5min
	52	520	2	VCA_5 min		68	680	2	5min
	52	520	2	VCA_5 min		82	820	2	5min
	60	600	2	VCA_5 min		83	830	2	5min
	61	610	1	VCA_5 min		89	890	2	5min
	61	610	1	VCA_5 min		94	940	2	5min
	61	610	1	VCA_5 min		101	1010	2	5min
	61	610	1	VCA_5 min		106	1060	2	5min
	61	610	1	VCA_5 min		114	1140	2	5min
	1	10	2	VCA_25 min		122	1220	2	5min
	1	10	2	VCA_25 min		132	1320	2	5min
	7	70	2	VCA_25 min		148	1480	2	5min
	2	20	2	VCA_25 min		149	1490	1	5min
	23	230	2	VCA_25 min		149	1490	2	5min
	3	30	2	VCA_25 min		149	1490	2	5min
	1	10	2	VCA_25 min		149	1490	2	5min
	4	40	2	VCA_25 min		149	1490	1	5min
	5	50	2	VCA_25 min		149	1490	1	5min
	6	60	2	VCA_25 min		149	1490	1	5min
	1	10	2	VCA_25 min		149	1490	1	5min
	4	40	2	VCA_25 min		149	1490	1	5min
	17	170	2	VCA_25 min		149	1490	1	5min
	6	60	2	VCA_25 min		149	1490	1	5min
	61	610	1	VCA_25 min		149	1490	1	5min
	11	110	2	VCA_25 min		149	1490	1	5min
	1	10	2	VCA_25 min		149	1490	1	5min
	7	70	2	VCA_25 min		149	1490	1	5min
	1	10	2	VCA_25 min		149	1490	1	5min
	3	30	2	VCA_25 min
	16	160	2	VCA_25 min
	2	20	2	VCA_25 min
	14	140	2	VCA_25 min
	13	130	1	VCA_25 min
	15	150	2	VCA_25 min
	35	350	2	VCA_25 min
	2	20	2	VCA_25 min
	26	260	2	VCA_25 min
	13	130	2	VCA_25 min
	37	370	2	VCA_25 min
	3	30	2	VCA_25 min
	28	280	2	VCA_25 min
	1	10	2	VCA_25 min
	8	80	2	VCA_25 min
	1	10	2	VCA_25 min
	15	150	2	VCA_25 min
	61	610	1	VCA_25 min
	3	30	2	VCA_25 min
	14	140	2	VCA_25 min
	5	50	2	VCA_25 min
	28	280	2	VCA_25 min
	3	30	2	VCA_25 min
	5	50	2	VCA_25 min
	35	350	2	VCA_25 min
	2	20	2	VCA_25 min
	6	60	2	VCA_25 min
	16	160	2	VCA_25 min
	6	60	2	VCA_25 min
	2	20	2	VCA_25 min
	22	220	2	VCA_25 min
	38	380	2	VCA_25 min
	11	110	2	VCA_25 min
