# Supplementary material for: Regulation of branched versus linear Arp2/3‐generated actin filaments
Source: EMBO J. 2023 Mar 20;42(9):e113008. doi: 10.15252/embj.2022113008 (PMC10152144; doi:10.15252/embj.2022113008)
Supplement: Supplementary file 10 — Source Data for Figure 7 [file EMBJ-42-e113008-s007.zip › EMBOJ-2022-113008_SourceDataForFigure7.xlsx]

## Sheet: Fig 7
Fig 7A					7B	10 μΜ cortactin	img	time	events	key		10 nΜ cortactin + 0.5 VCA	img	time	events	key
life time [frame]	life time [Sec]	Event: 1 for debranching & 0 for censoring	Key			s4crop1_1	135	1350	1	10 nM		7C	99	990	1	Cortactin
14	140	1	Cortactin 50nM			s4crop1_2	135	1350	1	10 nM			99	990	1	Cortactin
24	240	1	Cortactin 50nM			s4crop1_3	137	1370	1	10 nM			99	990	1	Cortactin
26	260	1	Cortactin 50nM			s4crop1_4	100	1000	1	10 nM			99	990	1	Cortactin
28	280	1	Cortactin 50nM			s4crop1_5	130	1300	1	10 nM			99	990	1	Cortactin
35	350	1	Cortactin 50nM			s4crop1_6	117	1170	1	10 nM			99	990	1	Cortactin
36	360	1	Cortactin 50nM			s4crop1_7	72	720	1	10 nM			99	990	1	Cortactin
38	380	1	Cortactin 50nM			s4crop2_1	137	1370	1	10 nM			99	990	1	Cortactin
49	490	1	Cortactin 50nM			s4crop2_2	137	1370	1	10 nM			99	990	1	Cortactin
49	490	1	Cortactin 50nM			s4crop2_3	128	1280	1	10 nM			99	990	1	Cortactin
60	600	1	Cortactin 50nM			s4crop2_4	137	1370	1	10 nM			99	990	1	Cortactin
65	650	1	Cortactin 50nM			s4crop2_5	137	1370	1	10 nM			93	930	2	Cortactin
67	670	1	Cortactin 50nM			s4crop2_6	136	1360	1	10 nM			99	990	1	Cortactin
69	690	1	Cortactin 50nM			s4crop2_7	125	1250	1	10 nM			99	990	1	Cortactin
71	710	1	Cortactin 50nM			s4crop2_8	122	1220	1	10 nM			99	990	1	Cortactin
73	730	1	Cortactin 50nM			s4crop2_9	137	1370	1	10 nM			99	990	1	Cortactin
96	960	1	Cortactin 50nM			s4crop2_10	115	1150	1	10 nM			99	990	1	Cortactin
101	1010	1	Cortactin 50nM			s4crop2_11	136	1360	1	10 nM			99	990	1	Cortactin
105	1050	1	Cortactin 50nM			s4crop2_12	137	1370	1	10 nM			99	990	1	Cortactin
108	1080	1	Cortactin 50nM			s4crop2_13	137	1370	1	10 nM			99	990	1	Cortactin
111	1110	1	Cortactin 50nM			s4crop2_14	137	1370	1	10 nM			99	990	1	Cortactin
112	1120	1	Cortactin 50nM			s4crop2_15	123	1230	1	10 nM			99	990	1	Cortactin
120	1200	1	Cortactin 50nM			s4crop2_16	132	1320	1	10 nM			99	990	1	Cortactin
121	1210	1	Cortactin 50nM			s4crop2_17	108	1080	2	10 nM			99	990	1	Cortactin
134	1340	1	Cortactin 50nM			s4crop2_18	123	1230	1	10 nM			99	990	1	Cortactin
136	1360	1	Cortactin 50nM			s4crop2_19	123	1230	1	10 nM			99	990	1	Cortactin
150	1500	1	Cortactin 50nM			s4crop2_20	121	1210	1	10 nM			99	990	1	Cortactin
152	1520	1	Cortactin 50nM			s4crop2_21	126	1260	1	10 nM			99	990	1	Cortactin
159	1590	1	Cortactin 50nM			s4crop2_22	131	1310	1	10 nM			99	990	1	Cortactin
179	1790	1	Cortactin 50nM			s4crop2_23	91	910	1	10 nM			99	990	1	Cortactin
196	1960	1	Cortactin 50nM			s4crop2_24	136	1360	1	10 nM			99	990	1	Cortactin
207	2070	1	Cortactin 50nM			s4crop2_25	136	1360	1	10 nM			99	990	1	Cortactin
208	2080	1	Cortactin 50nM			s4crop2_26	104	1040	1	10 nM			99	990	1	Cortactin
219	2190	1	Cortactin 50nM			s4crop2_27	133	1330	1	10 nM			99	990	1	Cortactin
234	2340	1	Cortactin 50nM			s4crop2_28	118	1180	1	10 nM			99	990	1	Cortactin
266	2660	1	Cortactin 50nM			s4crop2_29	125	1250	1	10 nM			26	260	2	Cortactin
292	2920	1	Cortactin 50nM			s4crop2_30	127	1270	1	10 nM			99	990	1	Cortactin
307	3070	1	Cortactin 50nM			s4crop2_31	136	1360	1	10 nM			99	990	1	Cortactin
310	3100	1	Cortactin 50nM			s4crop2_32	116	1160	1	10 nM			99	990	1	Cortactin
355	3550	1	Cortactin 50nM			s4crop2_33	136	1360	1	10 nM			99	990	1	Cortactin
360	3600	1	Cortactin 50nM			s4crop2_34	134	1340	1	10 nM			99	990	1	Cortactin
6	60	1	Control			s4crop2_35	136	1360	1	10 nM			99	990	1	Cortactin
6	60	1	Control			s4crop2_36	136	1360	1	10 nM			99	990	1	Cortactin
7	70	1	Control			s4crop2_37	130	1300	1	10 nM			99	990	1	Cortactin
11	110	1	Control			s4crop2_38	136	1360	1	10 nM			99	990	1	Cortactin
15	150	1	Control			s4crop2_39	136	1360	1	10 nM			99	990	1	Cortactin
17	170	1	Control			s4crop2_40	122	1220	1	10 nM			99	990	1	Cortactin
20	200	1	Control			s4crop2_41	114	1140	1	10 nM			99	990	1	Cortactin
21	210	1	Control			s4crop2_42	104	1040	1	10 nM			99	990	1	Cortactin
23	230	1	Control			s4crop2_43	99	990	1	10 nM			99	990	1	Cortactin
24	240	1	Control					360	1	100 nM			1	5	2	500 nM VCA
24	240	1	Control					360	1	100 nM			1	5	2	500 nM VCA
27	270	1	Control					360	1	100 nM			1	5	2	500 nM VCA
29	290	1	Control					360	1	100 nM			1	5	2	500 nM VCA
31	310	1	Control					360	1	100 nM			1	5	2	500 nM VCA
31	310	1	Control					360	1	100 nM			1	5	2	500 nM VCA
33	330	1	Control					360	1	100 nM			1	5	2	500 nM VCA
34	340	1	Control					360	1	100 nM			1	5	2	500 nM VCA
40	400	1	Control					360	1	100 nM			1	5	2	500 nM VCA
54	540	1	Control					360	1	100 nM			1	5	2	500 nM VCA
58	580	1	Control					360	1	100 nM			1	5	2	500 nM VCA
59	590	1	Control					360	1	100 nM			1	5	2	500 nM VCA
66	660	1	Control					360	1	100 nM			2	10	2	500 nM VCA
67	670	1	Control					360	1	100 nM			2	10	2	500 nM VCA
78	780	1	Control					360	1	100 nM			2	10	2	500 nM VCA
86	860	1	Control					360	1	100 nM			2	10	2	500 nM VCA
91	910	1	Control					360	1	100 nM			3	15	2	500 nM VCA
92	920	1	Control					360	1	100 nM			3	15	2	500 nM VCA
95	950	1	Control					360	1	100 nM			3	15	2	500 nM VCA
104	1040	1	Control					360	1	100 nM			3	15	2	500 nM VCA
112	1120	1	Control					360	1	100 nM			4	20	2	500 nM VCA
115	1150	1	Control					360	1	100 nM			4	20	2	500 nM VCA
115	1150	1	Control					360	1	100 nM			4	20	2	500 nM VCA
117	1170	1	Control					360	1	100 nM			4	20	2	500 nM VCA
122	1220	1	Control					360	1	100 nM			5	25	2	500 nM VCA
130	1300	1	Control					360	1	100 nM			5	25	2	500 nM VCA
148	1480	1	Control					360	1	100 nM			6	30	2	500 nM VCA
153	1530	1	Control					360	1	100 nM			7	35	2	500 nM VCA
156	1560	1	Control					360	1	100 nM			8	40	2	500 nM VCA
178	1780	1	Control					360	1	100 nM			11	55	2	500 nM VCA
196	1960	1	Control					360	1	100 nM			12	60	2	500 nM VCA
								360	1	100 nM			13	65	2	500 nM VCA
								360	1	100 nM			13	65	2	500 nM VCA
								360	1	100 nM			14	70	2	500 nM VCA
								360	1	100 nM			19	95	2	500 nM VCA
								360	1	100 nM			20	100	2	500 nM VCA
								360	1	100 nM			21	105	2	500 nM VCA
								360	1	100 nM			22	110	2	500 nM VCA
								80	2	100 nM			22	110	1	500 nM VCA
								360	1	100 nM			23	115	2	500 nM VCA
								360	1	100 nM			24	120	1	500 nM VCA
								360	1	100 nM
								360	1	100 nM
								360	1	100 nM
								360	1	100 nM
								360	1	100 nM
								360	1	100 nM
								360	1	100 nM
								360	1	100 nM
								360	1	100 nM
								360	1	100 nM
								360	1	100 nM
								360	1	100 nM
								360	1	100 nM
								360	1	100 nM
								360	1	100 nM
								360	1	100 nM
								360	1	100 nM
								360	1	100 nM
								1860	2	control
								1340	2	control
								1210	2	control
								600	2	control
								1170	2	control
								2280	2	control
								320	2	control
								400	2	control
								760	2	control
								240	2	control
								3210	1	control
								140	2	control
								120	2	control
								2450	2	control
								2600	2	control
								650	2	control
								1510	2	control
								2210	2	control
								580	2	control
								1000	2	control
								160	2	control
								600	2	control
								730	2	control
								800	2	control
								140	2	control
								740	2	control
								1800	2	control
								1640	2	control
								640	2	control
								580	2	control
								2350	2	control
								450	2	control
								120	2	control
								2200	2	control
								780	2	control
								200	2	control
								1080	2	control
								250	2	control
								2820	1	control
								60	2	control
								90	2	control
								80	2	control
								260	2	control
								440	2	control
								50	2	control
								110	2	control
